# Supplementary material for: High-Sucrose Diet Exposure on Larvae Contributes to Adult Fecundity and Insecticide Tolerance in the Oriental Fruit Fly, Bactrocera dorsalis (Hendel)
Source: Insects. 2023 Apr 24;14(5):407. doi: 10.3390/insects14050407 (PMC10231089; doi:10.3390/insects14050407)
Supplement: Supplementary file 1 [file insects-14-00407-s001.zip]

Archive with 2 entries (2 files):
- insects-2331593-supplementary figures.pdf
- insects-2331593-supplementary tables.xlsx
