# Supplementary material for: High-Sucrose Diet Exposure on Larvae Contributes to Adult Fecundity and Insecticide Tolerance in the Oriental Fruit Fly, Bactrocera dorsalis (Hendel)
Source: Insects. 2023 Apr 24;14(5):407. doi: 10.3390/insects14050407 (PMC10231089; doi:10.3390/insects14050407)
Supplement: Supplementary file 1 [file insects-14-00407-s001.zip › insects-2331593-supplementary tables.xlsx]

## Sheet: Table S1
Table S1. Composition of experimental diets for Bactrocera dorsalis larvae.
Sucrose concentration	Components
	Yeast Powder	Sucrose	Corn Flour	Wheat Germ Flour	Agar	Sorbic Acid	Vitamin C	Linoleic Acid
LS	60 g	40 g	180 g	75 g	4.2 g	2.1 g	3 g	1 mL
NS	60 g	60 g	180 g	75 g	4.2 g	2.1 g	3 g	1 mL
HS	60 g	80 g	180 g	75 g	4.2 g	2.1 g	3 g	1 mL
Notes: NS, normal sucrose; LS, low-sucrose; HS, high-sucrose.

## Sheet: Table S2
Table S2. The information on qPCR primers for selected genes in Bactrocera dorsalis.
Gene	NCBI	Pathways	Primer names and sequences (5´to3´)
			Forward	Reverse
Akt	KJ011125	Insulin signaling Pathway	GAGGCGCGTAGTTTACTTGC	GCGTCAATTCCACACTTTCA
PDK	KJ011127		TTGCGAGCAAATGCACTATC	CGCTGCGATTCTGTGAATTA
PI3K21B	KJ011126		AGAGGCCGAAGAGTTGTTGA	GCTGCAAAACCAAATCCACT
InR	KJ028005		GCACACAGATTCCGAAGGTT	CTTTCGCCTTCGTGCTCTAC
FoxO	KP896485		CTCCTTGAACACTTACAGTA	GTTGGTAAAGCGGTTGTTGC
FBP	KU243371		GAGCAACGCAAGTTCAAACA	TTTCATTCTCCTCGGACACC
PEPCK	KU243372		CCTTCAGCTTGCGGTAAAAC	AGCCATGGCAATTGGATTAG
α-Tubulin	GU269902	-	CGCATTCATGGTTGATAACG	GGGCACCAAGTTAGTCTGGA
Notes: Akt, v-akt murine thymoma viral oncogene homolog 1; PDK, phosphoinositide-dependent kinase; PI3K21B, phosphotidylinositol 3 kinase 21B; InR, insulin receptor; FoxO, forkhead box protein O; FBP, fructose-1,6-bisphosphatase 1; PEPCK, phosphoenolpyruvate carboxykinase; α-Tubulin, alpha tubulin.

## Sheet: Table S3
Table S3. The gene ontology (GO) enrichment analysis between NS and LS groups in Bactrocera dorsalis.
Number	GO ID	Term Type	Description	Ratio_in_study	Ratio_in_pop	Pvalue	Padjust	Gene_ids	Gene_names
19	GO:0005576	CC	extracellular region	19/174	248/9931	3.20569e-07	0.00304477	gene-LOC105231034;gene-LOC105227379;gene-LOC105227392;gene-LOC105227383;gene-LOC105229009;gene-LOC105230725;gene-LOC105232591;gene-LOC105227168;gene-LOC105221873;gene-LOC105232170;gene-LOC105232357;gene-LOC105233628;gene-LOC105222547;gene-LOC105231775;gene-LOC105231221;gene-LOC105227381;gene-LOC105225187;gene-LOC115066278;gene-LOC105227172	LOC105231034;LOC105227379;LOC105227392;LOC105227383;LOC105229009;LOC105230725;LOC105232591;LOC105227168;LOC105221873;LOC105232170;LOC105232357;LOC105233628;LOC105222547;LOC105231775;LOC105231221;LOC105227381;LOC105225187;LOC115066278;LOC105227172
9	GO:0006030	BP	chitin metabolic process	9/174	94/9931	3.75064e-05	0.107342	gene-LOC105227379;gene-LOC105227392;gene-LOC105227383;gene-LOC105222547;gene-LOC105230725;gene-LOC105232357;gene-LOC105227381;gene-LOC115066278;gene-LOC105227172	LOC105227379;LOC105227392;LOC105227383;LOC105222547;LOC105230725;LOC105232357;LOC105227381;LOC115066278;LOC105227172
9	GO:1901071	BP	glucosamine-containing compound metabolic process	9/174	100/9931	6.13121e-05	0.107342	gene-LOC105227379;gene-LOC105227392;gene-LOC105227383;gene-LOC105222547;gene-LOC105230725;gene-LOC105232357;gene-LOC105227381;gene-LOC115066278;gene-LOC105227172	LOC105227379;LOC105227392;LOC105227383;LOC105222547;LOC105230725;LOC105232357;LOC105227381;LOC115066278;LOC105227172
9	GO:0006040	BP	amino sugar metabolic process	9/174	102/9931	7.1647e-05	0.107342	gene-LOC105227379;gene-LOC105227392;gene-LOC105227383;gene-LOC105222547;gene-LOC105230725;gene-LOC105232357;gene-LOC105227381;gene-LOC115066278;gene-LOC105227172	LOC105227379;LOC105227392;LOC105227383;LOC105222547;LOC105230725;LOC105232357;LOC105227381;LOC115066278;LOC105227172
6	GO:0007088	BP	regulation of mitotic nuclear division	6/174	42/9931	8.24877e-05	0.107342	gene-LOC105221912;gene-LOC105222923;gene-LOC105224241;gene-LOC105222469;gene-LOC105227418;gene-LOC105225127	LOC105221912;LOC105222923;LOC105224241;LOC105222469;LOC105227418;LOC105225127
3	GO:0005664	CC	nuclear origin of replication recognition complex	3/174	6/9931	0.000101714	0.107342	gene-LOC105228951;gene-LOC105226284;gene-LOC105230936	LOC105228951;LOC105226284;LOC105230936
3	GO:0000808	CC	origin recognition complex	3/174	6/9931	0.000101714	0.107342	gene-LOC105228951;gene-LOC105226284;gene-LOC105230936	LOC105228951;LOC105226284;LOC105230936
9	GO:0008061	MF	chitin binding	9/174	98/9931	5.22633e-05	0.107342	gene-LOC105227379;gene-LOC105227392;gene-LOC105227383;gene-LOC105222547;gene-LOC105230725;gene-LOC105232357;gene-LOC105227381;gene-LOC115066278;gene-LOC105227172	LOC105227379;LOC105227392;LOC105227383;LOC105222547;LOC105230725;LOC105232357;LOC105227381;LOC115066278;LOC105227172
6	GO:0051783	BP	regulation of nuclear division	6/174	45/9931	0.000122631	0.116475	gene-LOC105221912;gene-LOC105222923;gene-LOC105224241;gene-LOC105222469;gene-LOC105227418;gene-LOC105225127	LOC105221912;LOC105222923;LOC105224241;LOC105222469;LOC105227418;LOC105225127
3	GO:0007096	BP	regulation of exit from mitosis	3/174	7/9931	0.000175705	0.151713	gene-LOC105222923;gene-LOC105225127;gene-LOC105227418	LOC105222923;LOC105225127;LOC105227418
9	GO:0006022	BP	aminoglycan metabolic process	9/174	117/9931	0.000206445	0.163401	gene-LOC105227379;gene-LOC105227392;gene-LOC105227383;gene-LOC105222547;gene-LOC105230725;gene-LOC105232357;gene-LOC105227381;gene-LOC115066278;gene-LOC105227172	LOC105227379;LOC105227392;LOC105227383;LOC105222547;LOC105230725;LOC105232357;LOC105227381;LOC115066278;LOC105227172
2	GO:0007492	BP	endoderm development	2/174	2/9931	0.000305248	0.181203	gene-LOC105231921;gene-LOC105223139	LOC105231921;LOC105223139
2	GO:0060236	BP	regulation of mitotic spindle organization	2/174	2/9931	0.000305248	0.181203	gene-LOC105221912;gene-LOC105222469	LOC105221912;LOC105222469
2	GO:1901673	BP	regulation of mitotic spindle assembly	2/174	2/9931	0.000305248	0.181203	gene-LOC105221912;gene-LOC105222469	LOC105221912;LOC105222469
2	GO:0036309	BP	protein localization to M-band	2/174	2/9931	0.000305248	0.181203	gene-LOC109579231;gene-LOC105226039	LOC109579231;LOC105226039
2	GO:0090224	BP	regulation of spindle organization	2/174	3/9931	0.000905169	0.373795	gene-LOC105221912;gene-LOC105222469	LOC105221912;LOC105222469
2	GO:0090169	BP	regulation of spindle assembly	2/174	3/9931	0.000905169	0.373795	gene-LOC105221912;gene-LOC105222469	LOC105221912;LOC105222469
2	GO:0072687	CC	meiotic spindle	2/174	3/9931	0.000905169	0.373795	gene-LOC105221912;gene-LOC105227306	LOC105221912;LOC105227306
12	GO:0017171	MF	serine hydrolase activity	12/174	235/9931	0.000864649	0.373795	gene-LOC105232422;gene-LOC105230117;gene-LOC105223266;gene-LOC105231033;gene-LOC105227168;gene-LOC105224579;gene-LOC109579803;gene-LOC105231034;gene-LOC105233628;gene-LOC105225174;gene-LOC105227202;gene-LOC105225696	LOC105232422;LOC105230117;LOC105223266;LOC105231033;LOC105227168;LOC105224579;LOC109579803;LOC105231034;LOC105233628;LOC105225174;LOC105227202;LOC105225696
12	GO:0008236	MF	serine-type peptidase activity	12/174	235/9931	0.000864649	0.373795	gene-LOC105232422;gene-LOC105230117;gene-LOC105223266;gene-LOC105231033;gene-LOC105227168;gene-LOC105224579;gene-LOC109579803;gene-LOC105231034;gene-LOC105233628;gene-LOC105225174;gene-LOC105227202;gene-LOC105225696	LOC105232422;LOC105230117;LOC105223266;LOC105231033;LOC105227168;LOC105224579;LOC109579803;LOC105231034;LOC105233628;LOC105225174;LOC105227202;LOC105225696
12	GO:0016825	MF	hydrolase activity, acting on acid phosphorus-nitrogen bonds	12/174	235/9931	0.000864649	0.373795	gene-LOC105232422;gene-LOC105230117;gene-LOC105223266;gene-LOC105231033;gene-LOC105227168;gene-LOC105224579;gene-LOC109579803;gene-LOC105231034;gene-LOC105233628;gene-LOC105225174;gene-LOC105227202;gene-LOC105225696	LOC105232422;LOC105230117;LOC105223266;LOC105231033;LOC105227168;LOC105224579;LOC109579803;LOC105231034;LOC105233628;LOC105225174;LOC105227202;LOC105225696
2	GO:0005523	MF	tropomyosin binding	2/174	3/9931	0.000905169	0.373795	gene-LOC109579231;gene-LOC105226039	LOC109579231;LOC105226039
11	GO:0004252	MF	serine-type endopeptidase activity	11/174	217/9931	0.00150102	0.59403	gene-LOC105232422;gene-LOC105230117;gene-LOC105223266;gene-LOC105231033;gene-LOC105227168;gene-LOC105224579;gene-LOC109579803;gene-LOC105231034;gene-LOC105233628;gene-LOC105225174;gene-LOC105225696	LOC105232422;LOC105230117;LOC105223266;LOC105231033;LOC105227168;LOC105224579;LOC109579803;LOC105231034;LOC105233628;LOC105225174;LOC105225696
2	GO:1904589	BP	regulation of protein import	2/174	4/9931	0.00178946	0.60701	gene-LOC105232897;gene-LOC105225859	LOC105232897;LOC105225859
2	GO:0042306	BP	regulation of protein import into nucleus	2/174	4/9931	0.00178946	0.60701	gene-LOC105232897;gene-LOC105225859	LOC105232897;LOC105225859
4	GO:0005819	CC	spindle	4/174	30/9931	0.00174774	0.60701	gene-LOC105221912;gene-LOC105227306;gene-LOC105225127;gene-LOC105222469	LOC105221912;LOC105227306;LOC105225127;LOC105222469
2	GO:0004499	MF	N,N-dimethylaniline monooxygenase activity	2/174	4/9931	0.00178946	0.60701	gene-LOC105230205;gene-LOC105230162	LOC105230205;LOC105230162
4	GO:0007480	BP	imaginal disc-derived leg morphogenesis	4/174	31/9931	0.00197954	0.648335	gene-LOC105224924;gene-LOC105223592;gene-LOC109579448;gene-LOC105222216	LOC105224924;LOC105223592;LOC109579448;LOC105222216
7	GO:0007346	BP	regulation of mitotic cell cycle	7/174	102/9931	0.00205152	0.649513	gene-LOC105221912;gene-LOC105225127;gene-LOC105230556;gene-LOC105222923;gene-LOC105222469;gene-LOC105227418;gene-LOC105224241	LOC105221912;LOC105225127;LOC105230556;LOC105222923;LOC105222469;LOC105227418;LOC105224241
4	GO:0007059	BP	chromosome segregation	4/174	33/9931	0.00250532	0.743612	gene-LOC105221912;gene-LOC105227701;gene-LOC105224241;gene-LOC105227418	LOC105221912;LOC105227701;LOC105224241;LOC105227418
2	GO:1901216	BP	positive regulation of neuron death	2/174	5/9931	0.00294809	0.779796	gene-LOC105227792;gene-LOC105227763	LOC105227792;LOC105227763
3	GO:0070507	BP	regulation of microtubule cytoskeleton organization	3/174	17/9931	0.00300017	0.779796	gene-LOC105221912;gene-LOC105224241;gene-LOC105222469	LOC105221912;LOC105224241;LOC105222469
4	GO:0035023	BP	regulation of Rho protein signal transduction	4/174	35/9931	0.00311984	0.779796	gene-LOC109579448;gene-LOC109579231;gene-LOC105222216;gene-LOC105226039	LOC109579448;LOC109579231;LOC105222216;LOC105226039
4	GO:0005089	MF	Rho guanyl-nucleotide exchange factor activity	4/174	34/9931	0.00280106	0.779796	gene-LOC109579448;gene-LOC109579231;gene-LOC105222216;gene-LOC105226039	LOC109579448;LOC109579231;LOC105222216;LOC105226039
3	GO:0006270	BP	DNA replication initiation	3/174	19/9931	0.00416678	0.989403	gene-LOC105228951;gene-LOC105226284;gene-LOC105230936	LOC105228951;LOC105226284;LOC105230936
2	GO:1900180	BP	regulation of protein localization to nucleus	2/174	6/9931	0.00437127	0.993135	gene-LOC105232897;gene-LOC105225859	LOC105232897;LOC105225859
16	GO:0016788	MF	hydrolase activity, acting on ester bonds	16/174	435/9931	0.00439163	0.993135	gene-LOC105224765;gene-LOC105222132;gene-LOC105229147;gene-LOC115066425;gene-LOC105224766;gene-LOC105226422;gene-LOC105232067;gene-LOC105232170;gene-LOC105229669;gene-LOC105221961;gene-LOC105224767;gene-LOC105232627;gene-LOC105231221;gene-LOC105230999;gene-LOC105225187;gene-LOC105222208	LOC105224765;LOC105222132;LOC105229147;LOC115066425;LOC105224766;LOC105226422;LOC105232067;LOC105232170;LOC105229669;LOC105221961;LOC105224767;LOC105232627;LOC105231221;LOC105230999;LOC105225187;LOC105222208
9	GO:0033043	BP	regulation of organelle organization	9/174	184/9931	0.00503902	1	gene-LOC105221912;gene-LOC105222923;gene-LOC105223481;gene-LOC115066422;gene-LOC109579198;gene-LOC105224241;gene-LOC105222469;gene-LOC105227418;gene-LOC105225127	LOC105221912;LOC105222923;LOC105223481;LOC115066422;LOC109579198;LOC105224241;LOC105222469;LOC105227418;LOC105225127
11	GO:0022402	BP	cell cycle process	11/174	257/9931	0.00551547	1	gene-LOC105221912;gene-LOC115065721;gene-LOC105227701;gene-LOC105227418;gene-LOC105224241;gene-LOC105227306;gene-LOC105222797;gene-LOC105230936;gene-LOC105222469;gene-LOC105222208;gene-LOC105225127	LOC105221912;LOC115065721;LOC105227701;LOC105227418;LOC105224241;LOC105227306;LOC105222797;LOC105230936;LOC105222469;LOC105222208;LOC105225127
3	GO:0071897	BP	DNA biosynthetic process	3/174	21/9931	0.00557427	1	gene-LOC105228951;gene-LOC105227371;gene-LOC105230936	LOC105228951;LOC105227371;LOC105230936
3	GO:0098813	BP	nuclear chromosome segregation	3/174	21/9931	0.00557427	1	gene-LOC105221912;gene-LOC105227701;gene-LOC105227418	LOC105221912;LOC105227701;LOC105227418
2	GO:0009794	BP	regulation of mitotic cell cycle, embryonic	2/174	7/9931	0.0060495	1	gene-LOC105227418;gene-LOC105230556	LOC105227418;LOC105230556
3	GO:0032886	BP	regulation of microtubule-based process	3/174	22/9931	0.00637226	1	gene-LOC105221912;gene-LOC105224241;gene-LOC105222469	LOC105221912;LOC105224241;LOC105222469
6	GO:0010564	BP	regulation of cell cycle process	6/174	98/9931	0.00739876	1	gene-LOC105221912;gene-LOC105222923;gene-LOC105224241;gene-LOC105222469;gene-LOC105227418;gene-LOC105225127	LOC105221912;LOC105222923;LOC105224241;LOC105222469;LOC105227418;LOC105225127
2	GO:0050975	BP	sensory perception of touch	2/174	8/9931	0.0079735	1	gene-LOC105231530;gene-LOC105227599	LOC105231530;LOC105227599
9	GO:0007166	BP	cell surface receptor signaling pathway	9/174	199/9931	0.00829748	1	gene-LOC105225090;gene-LOC105224856;gene-LOC105224857;gene-LOC105228699;gene-LOC105223519;gene-LOC105224897;gene-LOC105224639;gene-LOC105233214;gene-LOC105221984	LOC105225090;LOC105224856;LOC105224857;LOC105228699;LOC105223519;LOC105224897;LOC105224639;LOC105233214;LOC105221984
5	GO:0035120	BP	post-embryonic appendage morphogenesis	5/174	73/9931	0.00896977	1	gene-LOC105224924;gene-LOC105222216;gene-LOC109579448;gene-LOC105223592;gene-LOC105223481	LOC105224924;LOC105222216;LOC109579448;LOC105223592;LOC105223481
2	GO:0031937	BP	positive regulation of chromatin silencing	2/174	9/9931	0.0101342	1	gene-LOC115066422;gene-LOC109579198	LOC115066422;LOC109579198
2	GO:0000070	BP	mitotic sister chromatid segregation	2/174	9/9931	0.0101342	1	gene-LOC105227701;gene-LOC105227418	LOC105227701;LOC105227418
2	GO:0007527	BP	adult somatic muscle development	2/174	9/9931	0.0101342	1	gene-LOC109579231;gene-LOC105226039	LOC109579231;LOC105226039
5	GO:0035114	BP	imaginal disc-derived appendage morphogenesis	5/174	77/9931	0.0111601	1	gene-LOC105224924;gene-LOC105222216;gene-LOC109579448;gene-LOC105223592;gene-LOC105223481	LOC105224924;LOC105222216;LOC109579448;LOC105223592;LOC105223481
7	GO:1903047	BP	mitotic cell cycle process	7/174	141/9931	0.0119237	1	gene-LOC105221912;gene-LOC105227701;gene-LOC105227418;gene-LOC105222797;gene-LOC105230936;gene-LOC105222469;gene-LOC105224241	LOC105221912;LOC105227701;LOC105227418;LOC105222797;LOC105230936;LOC105222469;LOC105224241
4	GO:0045926	BP	negative regulation of growth	4/174	51/9931	0.0119957	1	gene-LOC105225859;gene-LOC105222410;gene-LOC105233214;gene-LOC105221984	LOC105225859;LOC105222410;LOC105233214;LOC105221984
2	GO:0007343	BP	egg activation	2/174	10/9931	0.0125229	1	gene-LOC105227168;gene-LOC105221873	LOC105227168;LOC105221873
2	GO:0046822	BP	regulation of nucleocytoplasmic transport	2/174	10/9931	0.0125229	1	gene-LOC105232897;gene-LOC105225859	LOC105232897;LOC105225859
2	GO:0001775	BP	cell activation	2/174	10/9931	0.0125229	1	gene-LOC105227168;gene-LOC105221873	LOC105227168;LOC105221873
2	GO:0000819	BP	sister chromatid segregation	2/174	10/9931	0.0125229	1	gene-LOC105227701;gene-LOC105227418	LOC105227701;LOC105227418
2	GO:0006277	BP	DNA amplification	2/174	10/9931	0.0125229	1	gene-LOC105228951;gene-LOC105230936	LOC105228951;LOC105230936
2	GO:0001737	BP	establishment of imaginal disc-derived wing hair orientation	2/174	11/9931	0.015131	1	gene-LOC105223592;gene-LOC105233214	LOC105223592;LOC105233214
2	GO:0042059	BP	negative regulation of epidermal growth factor receptor signaling pathway	2/174	11/9931	0.015131	1	gene-LOC105233383;gene-LOC105223481	LOC105233383;LOC105223481
2	GO:0033157	BP	regulation of intracellular protein transport	2/174	11/9931	0.015131	1	gene-LOC105232897;gene-LOC105225859	LOC105232897;LOC105225859
2	GO:1901185	BP	negative regulation of ERBB signaling pathway	2/174	11/9931	0.015131	1	gene-LOC105233383;gene-LOC105223481	LOC105233383;LOC105223481
3	GO:0007052	BP	mitotic spindle organization	3/174	30/9931	0.0151694	1	gene-LOC105221912;gene-LOC105224241;gene-LOC105230936	LOC105221912;LOC105224241;LOC105230936
5	GO:0035107	BP	appendage morphogenesis	5/174	84/9931	0.0158231	1	gene-LOC105224924;gene-LOC105222216;gene-LOC109579448;gene-LOC105223592;gene-LOC105223481	LOC105224924;LOC105222216;LOC109579448;LOC105223592;LOC105223481
4	GO:0046578	BP	regulation of Ras protein signal transduction	4/174	56/9931	0.016486	1	gene-LOC109579448;gene-LOC109579231;gene-LOC105222216;gene-LOC105226039	LOC109579448;LOC109579231;LOC105222216;LOC105226039
1	GO:0090138	BP	regulation of actin cytoskeleton organization by cell-cell adhesion	1/174	1/9931	0.0175209	1	gene-LOC105223481	LOC105223481
1	GO:0120079	BP	regulation of microfilament motor activity	1/174	1/9931	0.0175209	1	gene-LOC105225859	LOC105225859
1	GO:0032888	BP	regulation of mitotic spindle elongation	1/174	1/9931	0.0175209	1	gene-LOC105221912	LOC105221912
1	GO:0032887	BP	regulation of spindle elongation	1/174	1/9931	0.0175209	1	gene-LOC105221912	LOC105221912
1	GO:0007497	BP	posterior midgut development	1/174	1/9931	0.0175209	1	gene-LOC105231921	LOC105231921
1	GO:0006706	BP	steroid catabolic process	1/174	1/9931	0.0175209	1	gene-LOC105224924	LOC105224924
1	GO:0043630	BP	ncRNA polyadenylation involved in polyadenylation-dependent ncRNA catabolic process	1/174	1/9931	0.0175209	1	gene-LOC105223684	LOC105223684
1	GO:1905146	BP	lysosomal protein catabolic process	1/174	1/9931	0.0175209	1	gene-LOC105230556	LOC105230556
1	GO:0007039	BP	protein catabolic process in the vacuole	1/174	1/9931	0.0175209	1	gene-LOC105230556	LOC105230556
1	GO:0061817	BP	endoplasmic reticulum-plasma membrane tethering	1/174	1/9931	0.0175209	1	gene-LOC105226063	LOC105226063
1	GO:0046344	BP	ecdysteroid catabolic process	1/174	1/9931	0.0175209	1	gene-LOC105224924	LOC105224924
1	GO:0031534	BP	minus-end directed microtubule sliding	1/174	1/9931	0.0175209	1	gene-LOC105221912	LOC105221912
1	GO:0007217	BP	tachykinin receptor signaling pathway	1/174	1/9931	0.0175209	1	gene-LOC105226651	LOC105226651
1	GO:0120080	BP	negative regulation of microfilament motor activity	1/174	1/9931	0.0175209	1	gene-LOC105225859	LOC105225859
1	GO:0046602	BP	regulation of mitotic centrosome separation	1/174	1/9931	0.0175209	1	gene-LOC105224241	LOC105224241
1	GO:0045680	BP	negative regulation of R8 cell differentiation	1/174	1/9931	0.0175209	1	gene-LOC105223481	LOC105223481
1	GO:0030997	BP	regulation of centriole-centriole cohesion	1/174	1/9931	0.0175209	1	gene-LOC105224241	LOC105224241
1	GO:0043629	BP	ncRNA polyadenylation	1/174	1/9931	0.0175209	1	gene-LOC105223684	LOC105223684
1	GO:0030038	BP	contractile actin filament bundle assembly	1/174	1/9931	0.0175209	1	gene-LOC105223481	LOC105223481
1	GO:1903126	BP	negative regulation of centriole-centriole cohesion	1/174	1/9931	0.0175209	1	gene-LOC105224241	LOC105224241
1	GO:0060547	BP	negative regulation of necrotic cell death	1/174	1/9931	0.0175209	1	gene-LOC105225127	LOC105225127
1	GO:0006956	BP	complement activation	1/174	1/9931	0.0175209	1	gene-LOC105231034	LOC105231034
1	GO:0010777	BP	meiotic mismatch repair involved in reciprocal meiotic recombination	1/174	1/9931	0.0175209	1	gene-LOC115065721	LOC115065721
1	GO:0009650	BP	UV protection	1/174	1/9931	0.0175209	1	gene-LOC105227371	LOC105227371
1	GO:0045679	BP	regulation of R8 cell differentiation	1/174	1/9931	0.0175209	1	gene-LOC105223481	LOC105223481
2	GO:0033301	BP	cell cycle comprising mitosis without cytokinesis	2/174	12/9931	0.0179502	1	gene-LOC105227701;gene-LOC105227418	LOC105227701;LOC105227418
4	GO:1901990	BP	regulation of mitotic cell cycle phase transition	4/174	59/9931	0.0196241	1	gene-LOC105222923;gene-LOC105225127;gene-LOC105222469;gene-LOC105227418	LOC105222923;LOC105225127;LOC105222469;LOC105227418
4	GO:1901987	BP	regulation of cell cycle phase transition	4/174	60/9931	0.0207465	1	gene-LOC105222923;gene-LOC105225127;gene-LOC105222469;gene-LOC105227418	LOC105222923;LOC105225127;LOC105222469;LOC105227418
2	GO:0043547	BP	positive regulation of GTPase activity	2/174	13/9931	0.0209723	1	gene-LOC105227792;gene-LOC105227763	LOC105227792;LOC105227763
3	GO:0006959	BP	humoral immune response	3/174	34/9931	0.0212513	1	gene-LOC105231034;gene-LOC105228472;gene-LOC105231775	LOC105231034;LOC105228472;LOC105231775
4	GO:0051056	BP	regulation of small GTPase mediated signal transduction	4/174	61/9931	0.0219076	1	gene-LOC109579231;gene-LOC109579448;gene-LOC105222216;gene-LOC105226039	LOC109579231;LOC109579448;LOC105222216;LOC105226039
4	GO:0000278	BP	mitotic cell cycle	4/174	62/9931	0.0231077	1	gene-LOC105227701;gene-LOC105227418;gene-LOC105225127;gene-LOC105225859	LOC105227701;LOC105227418;LOC105225127;LOC105225859
4	GO:0006260	BP	DNA replication	4/174	62/9931	0.0231077	1	gene-LOC105228951;gene-LOC105233911;gene-LOC105226284;gene-LOC105230936	LOC105228951;LOC105233911;LOC105226284;LOC105230936
2	GO:0090306	BP	spindle assembly involved in meiosis	2/174	14/9931	0.0241895	1	gene-LOC105221912;gene-LOC105227306	LOC105221912;LOC105227306
4	GO:0007051	BP	spindle organization	4/174	63/9931	0.0243472	1	gene-LOC105221912;gene-LOC105224241;gene-LOC105227306;gene-LOC105230936	LOC105221912;LOC105224241;LOC105227306;LOC105230936
7	GO:0051726	BP	regulation of cell cycle	7/174	164/9931	0.0252017	1	gene-LOC105221912;gene-LOC105230556;gene-LOC105222923;gene-LOC105224241;gene-LOC105222469;gene-LOC105227418;gene-LOC105225127	LOC105221912;LOC105230556;LOC105222923;LOC105224241;LOC105222469;LOC105227418;LOC105225127
5	GO:1903046	BP	meiotic cell cycle process	5/174	96/9931	0.0265408	1	gene-LOC105221912;gene-LOC105227306;gene-LOC105222208;gene-LOC105225127;gene-LOC115065721	LOC105221912;LOC105227306;LOC105222208;LOC105225127;LOC115065721
2	GO:0090307	BP	mitotic spindle assembly	2/174	15/9931	0.027594	1	gene-LOC105221912;gene-LOC105224241	LOC105221912;LOC105224241
3	GO:0061982	BP	meiosis I cell cycle process	3/174	38/9931	0.0284814	1	gene-LOC105222208;gene-LOC105225127;gene-LOC115065721	LOC105222208;LOC105225127;LOC115065721
3	GO:0051225	BP	spindle assembly	3/174	39/9931	0.030468	1	gene-LOC105221912;gene-LOC105227306;gene-LOC105224241	LOC105221912;LOC105227306;LOC105224241
2	GO:0042058	BP	regulation of epidermal growth factor receptor signaling pathway	2/174	16/9931	0.0311785	1	gene-LOC105233383;gene-LOC105223481	LOC105233383;LOC105223481
2	GO:1902115	BP	regulation of organelle assembly	2/174	16/9931	0.0311785	1	gene-LOC105221912;gene-LOC105222469	LOC105221912;LOC105222469
2	GO:1901184	BP	regulation of ERBB signaling pathway	2/174	16/9931	0.0311785	1	gene-LOC105233383;gene-LOC105223481	LOC105233383;LOC105223481
2	GO:0045214	BP	sarcomere organization	2/174	16/9931	0.0311785	1	gene-LOC109579231;gene-LOC105226039	LOC109579231;LOC105226039
3	GO:0048640	BP	negative regulation of developmental growth	3/174	40/9931	0.0325258	1	gene-LOC105225859;gene-LOC105221984;gene-LOC105233214	LOC105225859;LOC105221984;LOC105233214
4	GO:0051493	BP	regulation of cytoskeleton organization	4/174	69/9931	0.0326216	1	gene-LOC105221912;gene-LOC105224241;gene-LOC105222469;gene-LOC105223481	LOC105221912;LOC105224241;LOC105222469;LOC105223481
1	GO:0090231	BP	regulation of spindle checkpoint	1/174	2/9931	0.0347365	1	gene-LOC105222469	LOC105222469
1	GO:0048644	BP	muscle organ morphogenesis	1/174	2/9931	0.0347365	1	gene-LOC105223481	LOC105223481
1	GO:0007135	BP	meiosis II	1/174	2/9931	0.0347365	1	gene-LOC105225127	LOC105225127
1	GO:1900181	BP	negative regulation of protein localization to nucleus	1/174	2/9931	0.0347365	1	gene-LOC105225859	LOC105225859
1	GO:0072331	BP	signal transduction by p53 class mediator	1/174	2/9931	0.0347365	1	gene-LOC105225859	LOC105225859
1	GO:0072332	BP	intrinsic apoptotic signaling pathway by p53 class mediator	1/174	2/9931	0.0347365	1	gene-LOC105225859	LOC105225859
1	GO:0010001	BP	glial cell differentiation	1/174	2/9931	0.0347365	1	gene-LOC105223139	LOC105223139
1	GO:0007176	BP	regulation of epidermal growth factor-activated receptor activity	1/174	2/9931	0.0347365	1	gene-LOC105233383	LOC105233383
1	GO:0007175	BP	negative regulation of epidermal growth factor-activated receptor activity	1/174	2/9931	0.0347365	1	gene-LOC105233383	LOC105233383
1	GO:0042771	BP	intrinsic apoptotic signaling pathway in response to DNA damage by p53 class mediator	1/174	2/9931	0.0347365	1	gene-LOC105225859	LOC105225859
1	GO:0010469	BP	regulation of signaling receptor activity	1/174	2/9931	0.0347365	1	gene-LOC105233383	LOC105233383
1	GO:0042308	BP	negative regulation of protein import into nucleus	1/174	2/9931	0.0347365	1	gene-LOC105225859	LOC105225859
1	GO:0007586	BP	digestion	1/174	2/9931	0.0347365	1	gene-LOC105226422	LOC105226422
1	GO:0061097	BP	regulation of protein tyrosine kinase activity	1/174	2/9931	0.0347365	1	gene-LOC105233383	LOC105233383
1	GO:0061099	BP	negative regulation of protein tyrosine kinase activity	1/174	2/9931	0.0347365	1	gene-LOC105233383	LOC105233383
1	GO:0035157	BP	negative regulation of fusion cell fate specification	1/174	2/9931	0.0347365	1	gene-LOC105223481	LOC105223481
1	GO:1903504	BP	regulation of mitotic spindle checkpoint	1/174	2/9931	0.0347365	1	gene-LOC105222469	LOC105222469
1	GO:1904590	BP	negative regulation of protein import	1/174	2/9931	0.0347365	1	gene-LOC105225859	LOC105225859
1	GO:0031223	BP	auditory behavior	1/174	2/9931	0.0347365	1	gene-LOC105227599	LOC105227599
1	GO:0042276	BP	error-prone translesion synthesis	1/174	2/9931	0.0347365	1	gene-LOC105227371	LOC105227371
1	GO:0032837	BP	distributive segregation	1/174	2/9931	0.0347365	1	gene-LOC105221912	LOC105221912
1	GO:0007147	BP	female meiosis II	1/174	2/9931	0.0347365	1	gene-LOC105225127	LOC105225127
1	GO:0035210	BP	prepupal development	1/174	2/9931	0.0347365	1	gene-LOC105224924	LOC105224924
1	GO:0032291	BP	axon ensheathment in central nervous system	1/174	2/9931	0.0347365	1	gene-LOC105233214	LOC105233214
1	GO:2000272	BP	negative regulation of signaling receptor activity	1/174	2/9931	0.0347365	1	gene-LOC105233383	LOC105233383
1	GO:0090266	BP	regulation of mitotic cell cycle spindle assembly checkpoint	1/174	2/9931	0.0347365	1	gene-LOC105222469	LOC105222469
1	GO:0006857	BP	oligopeptide transport	1/174	2/9931	0.0347365	1	gene-LOC105226071	LOC105226071
1	GO:0000710	BP	meiotic mismatch repair	1/174	2/9931	0.0347365	1	gene-LOC115065721	LOC115065721
1	GO:0042447	BP	hormone catabolic process	1/174	2/9931	0.0347365	1	gene-LOC105224924	LOC105224924
1	GO:0090176	BP	microtubule cytoskeleton organization involved in establishment of planar polarity	1/174	2/9931	0.0347365	1	gene-LOC105223592	LOC105223592
2	GO:0045448	BP	mitotic cell cycle, embryonic	2/174	17/9931	0.0349356	1	gene-LOC105227701;gene-LOC105227418	LOC105227701;LOC105227418
2	GO:0031935	BP	regulation of chromatin silencing	2/174	17/9931	0.0349356	1	gene-LOC115066422;gene-LOC109579198	LOC115066422;LOC109579198
2	GO:0046716	BP	muscle cell cellular homeostasis	2/174	17/9931	0.0349356	1	gene-LOC105227792;gene-LOC105227763	LOC105227792;LOC105227763
6	GO:0065009	BP	regulation of molecular function	6/174	142/9931	0.0385898	1	gene-LOC105227418;gene-LOC105227792;gene-LOC105233383;gene-LOC105227763;gene-LOC105225127;gene-LOC105225859	LOC105227418;LOC105227792;LOC105233383;LOC105227763;LOC105225127;LOC105225859
3	GO:1902850	BP	microtubule cytoskeleton organization involved in mitosis	3/174	43/9931	0.0391227	1	gene-LOC105221912;gene-LOC105224241;gene-LOC105230936	LOC105221912;LOC105224241;LOC105230936
12	GO:0051128	BP	regulation of cellular component organization	12/174	370/9931	0.0393445	1	gene-LOC105221912;gene-LOC105229747;gene-LOC105222469;gene-LOC105222923;gene-LOC105223481;gene-LOC115066422;gene-LOC109579198;gene-LOC105224241;gene-LOC105233214;gene-LOC105227418;gene-LOC105225127;gene-LOC105225859	LOC105221912;LOC105229747;LOC105222469;LOC105222923;LOC105223481;LOC115066422;LOC109579198;LOC105224241;LOC105233214;LOC105227418;LOC105225127;LOC105225859
5	GO:0050790	BP	regulation of catalytic activity	5/174	108/9931	0.0410435	1	gene-LOC105227792;gene-LOC105227763;gene-LOC105233383;gene-LOC105225127;gene-LOC105225859	LOC105227792;LOC105227763;LOC105233383;LOC105225127;LOC105225859
7	GO:0009886	BP	post-embryonic animal morphogenesis	7/174	183/9931	0.041941	1	gene-LOC105225090;gene-LOC105223592;gene-LOC105222216;gene-LOC109579448;gene-LOC105233214;gene-LOC105223481;gene-LOC105224924	LOC105225090;LOC105223592;LOC105222216;LOC109579448;LOC105233214;LOC105223481;LOC105224924
2	GO:0019731	BP	antibacterial humoral response	2/174	19/9931	0.0429396	1	gene-LOC105228472;gene-LOC105231775	LOC105228472;LOC105231775
4	GO:0033044	BP	regulation of chromosome organization	4/174	76/9931	0.0441203	1	gene-LOC105221912;gene-LOC115066422;gene-LOC109579198;gene-LOC105222469	LOC105221912;LOC115066422;LOC109579198;LOC105222469
12	GO:0050793	BP	regulation of developmental process	12/174	385/9931	0.0459393	1	gene-LOC105226284;gene-LOC105229747;gene-LOC105230556;gene-LOC105227418;gene-LOC105224693;gene-LOC105223592;gene-LOC105233214;gene-LOC105223481;gene-LOC105226908;gene-LOC105224448;gene-LOC105221984;gene-LOC105225859	LOC105226284;LOC105229747;LOC105230556;LOC105227418;LOC105224693;LOC105223592;LOC105233214;LOC105223481;LOC105226908;LOC105224448;LOC105221984;LOC105225859
5	GO:0051301	BP	cell division	5/174	112/9931	0.0467646	1	gene-LOC105227418;gene-LOC105227306;gene-LOC105225127;gene-LOC105222469;gene-LOC105233214	LOC105227418;LOC105227306;LOC105225127;LOC105222469;LOC105233214
2	GO:1903827	BP	regulation of cellular protein localization	2/174	20/9931	0.047173	1	gene-LOC105232897;gene-LOC105225859	LOC105232897;LOC105225859
2	GO:0043087	BP	regulation of GTPase activity	2/174	20/9931	0.047173	1	gene-LOC105227792;gene-LOC105227763	LOC105227792;LOC105227763
2	GO:0031430	CC	M band	2/174	7/9931	0.0060495	1	gene-LOC109579231;gene-LOC105226039	LOC109579231;LOC105226039
1	GO:0030981	CC	cortical microtubule cytoskeleton	1/174	1/9931	0.0175209	1	gene-LOC105221912	LOC105221912
1	GO:0016513	CC	core-binding factor complex	1/174	1/9931	0.0175209	1	gene-LOC105224448	LOC105224448
1	GO:0045170	CC	spectrosome	1/174	1/9931	0.0175209	1	gene-LOC105227418	LOC105227418
1	GO:0071942	CC	XPC complex	1/174	1/9931	0.0175209	1	gene-LOC115065721	LOC115065721
1	GO:0000111	CC	nucleotide-excision repair factor 2 complex	1/174	1/9931	0.0175209	1	gene-LOC115065721	LOC115065721
1	GO:0005723	CC	alpha-heterochromatin	1/174	1/9931	0.0175209	1	gene-LOC105230936	LOC105230936
2	GO:0030312	CC	external encapsulating structure	2/174	13/9931	0.0209723	1	gene-LOC105230725;gene-LOC105221873	LOC105230725;LOC105221873
6	GO:0099080	CC	supramolecular complex	6/174	129/9931	0.0257601	1	gene-LOC105221912;gene-LOC105228975;gene-LOC105222469;gene-LOC105222208;gene-LOC105225127;gene-LOC105230539	LOC105221912;LOC105228975;LOC105222469;LOC105222208;LOC105225127;LOC105230539
4	GO:0005874	CC	microtubule	4/174	65/9931	0.0269449	1	gene-LOC105221912;gene-LOC105228975;gene-LOC105222469;gene-LOC105230539	LOC105221912;LOC105228975;LOC105222469;LOC105230539
2	GO:0000776	CC	kinetochore	2/174	15/9931	0.027594	1	gene-LOC105225127;gene-LOC105222469	LOC105225127;LOC105222469
1	GO:1905347	CC	endodeoxyribonuclease complex	1/174	2/9931	0.0347365	1	gene-LOC105229669	LOC105229669
1	GO:0035253	CC	ciliary rootlet	1/174	2/9931	0.0347365	1	gene-LOC105227599	LOC105227599
1	GO:1990047	CC	spindle matrix	1/174	2/9931	0.0347365	1	gene-LOC105222469	LOC105222469
1	GO:0048476	CC	Holliday junction resolvase complex	1/174	2/9931	0.0347365	1	gene-LOC105229669	LOC105229669
1	GO:0000109	CC	nucleotide-excision repair complex	1/174	2/9931	0.0347365	1	gene-LOC115065721	LOC115065721
2	GO:0005876	CC	spindle microtubule	2/174	17/9931	0.0349356	1	gene-LOC105221912;gene-LOC105222469	LOC105221912;LOC105222469
3	GO:0005813	CC	centrosome	3/174	43/9931	0.0391227	1	gene-LOC105221912;gene-LOC105225127;gene-LOC105224241	LOC105221912;LOC105225127;LOC105224241
2	GO:0009986	CC	cell surface	2/174	19/9931	0.0429396	1	gene-LOC105228506;gene-LOC105223481	LOC105228506;LOC105223481
7	GO:0004930	MF	G protein-coupled receptor activity	7/174	122/9931	0.00556369	1	gene-LOC105224856;gene-LOC105226651;gene-LOC105224857;gene-LOC115066497;gene-LOC105223519;gene-LOC105224897;gene-LOC105224639	LOC105224856;LOC105226651;LOC105224857;LOC115066497;LOC105223519;LOC105224897;LOC105224639
2	GO:0005154	MF	epidermal growth factor receptor binding	2/174	7/9931	0.0060495	1	gene-LOC105233383;gene-LOC105223481	LOC105233383;LOC105223481
2	GO:0004035	MF	alkaline phosphatase activity	2/174	7/9931	0.0060495	1	gene-LOC105221961;gene-LOC105224766	LOC105221961;LOC105224766
4	GO:0005088	MF	Ras guanyl-nucleotide exchange factor activity	4/174	42/9931	0.00606597	1	gene-LOC109579448;gene-LOC109579231;gene-LOC105222216;gene-LOC105226039	LOC109579448;LOC109579231;LOC105222216;LOC105226039
43	GO:0016787	MF	hydrolase activity	43/174	1659/9931	0.00730772	1	gene-LOC105221912;gene-LOC105232591;gene-LOC105230117;gene-LOC105227168;gene-LOC105224767;gene-LOC105232422;gene-LOC105233214;gene-LOC105225696;gene-LOC105222208;gene-LOC105226409;gene-LOC105232170;gene-LOC105230544;gene-LOC105229147;gene-LOC115066425;gene-LOC105229141;gene-LOC105226422;gene-LOC109579803;gene-LOC105233380;gene-LOC105233629;gene-LOC105233628;gene-LOC105227202;gene-LOC105232835;gen…	LOC105221912;LOC105232591;LOC105230117;LOC105227168;LOC105224767;LOC105232422;LOC105233214;LOC105225696;LOC105222208;LOC105226409;LOC105232170;LOC105230544;LOC105229147;LOC115066425;LOC105229141;LOC105226422;LOC109579803;LOC105233380;LOC105233629;LOC105233628;LOC105227202;LOC105232835;LOC105222132;LOC105223789;LOC105223266;LOC105232627;LOC105231221;LOC105221961;LOC105229968;LOC105225187;LOC105224…
7	GO:0016791	MF	phosphatase activity	7/174	129/9931	0.00750103	1	gene-LOC105229147;gene-LOC105224766;gene-LOC105224767;gene-LOC105224765;gene-LOC105221961;gene-LOC105232627;gene-LOC105230999	LOC105229147;LOC105224766;LOC105224767;LOC105224765;LOC105221961;LOC105232627;LOC105230999
7	GO:0004497	MF	monooxygenase activity	7/174	129/9931	0.00750103	1	gene-LOC105234040;gene-LOC105230162;gene-LOC105231048;gene-LOC105233159;gene-LOC105230205;gene-LOC105228198;gene-LOC105224924	LOC105234040;LOC105230162;LOC105231048;LOC105233159;LOC105230205;LOC105228198;LOC105224924
4	GO:0017048	MF	Rho GTPase binding	4/174	45/9931	0.00775406	1	gene-LOC109579448;gene-LOC109579231;gene-LOC105222216;gene-LOC105226039	LOC109579448;LOC109579231;LOC105222216;LOC105226039
8	GO:0042578	MF	phosphoric ester hydrolase activity	8/174	163/9931	0.00788004	1	gene-LOC105229147;gene-LOC105224766;gene-LOC105224767;gene-LOC105224765;gene-LOC105221961;gene-LOC105232627;gene-LOC105230999;gene-LOC105222208	LOC105229147;LOC105224766;LOC105224767;LOC105224765;LOC105221961;LOC105232627;LOC105230999;LOC105222208
4	GO:0008017	MF	microtubule binding	4/174	56/9931	0.016486	1	gene-LOC105221912;gene-LOC105228975;gene-LOC105227306;gene-LOC105230539	LOC105221912;LOC105228975;LOC105227306;LOC105230539
1	GO:0032454	MF	histone demethylase activity (H3-K9 specific)	1/174	1/9931	0.0175209	1	gene-LOC109579198	LOC109579198
1	GO:0035755	MF	cardiolipin hydrolase activity	1/174	1/9931	0.0175209	1	gene-LOC105222208	LOC105222208
1	GO:0045735	MF	nutrient reservoir activity	1/174	1/9931	0.0175209	1	gene-LOC105233085	LOC105233085
1	GO:0070182	MF	DNA polymerase binding	1/174	1/9931	0.0175209	1	gene-LOC105230556	LOC105230556
2	GO:0003887	MF	DNA-directed DNA polymerase activity	2/174	13/9931	0.0209723	1	gene-LOC105233911;gene-LOC105227371	LOC105233911;LOC105227371
2	GO:0016709	MF	oxidoreductase activity, acting on paired donors, with incorporation or reduction of molecular oxygen, NAD(P)H as one donor, and incorporation of one atom of oxygen	2/174	13/9931	0.0209723	1	gene-LOC105230205;gene-LOC105230162	LOC105230205;LOC105230162
2	GO:0003684	MF	damaged DNA binding	2/174	14/9931	0.0241895	1	gene-LOC105227371;gene-LOC115065721	LOC105227371;LOC115065721
2	GO:0070851	MF	growth factor receptor binding	2/174	14/9931	0.0241895	1	gene-LOC105233383;gene-LOC105223481	LOC105233383;LOC105223481
7	GO:0016705	MF	oxidoreductase activity, acting on paired donors, with incorporation or reduction of molecular oxygen	7/174	166/9931	0.0267004	1	gene-LOC105234040;gene-LOC105230162;gene-LOC105231048;gene-LOC105233159;gene-LOC105230205;gene-LOC105228198;gene-LOC105224924	LOC105234040;LOC105230162;LOC105231048;LOC105233159;LOC105230205;LOC105228198;LOC105224924
4	GO:0005085	MF	guanyl-nucleotide exchange factor activity	4/174	65/9931	0.0269449	1	gene-LOC109579231;gene-LOC109579448;gene-LOC105222216;gene-LOC105226039	LOC109579231;LOC109579448;LOC105222216;LOC105226039
145	GO:0003674	MF	molecular_function	145/174	7574/9931	0.0304949	1	gene-LOC105221912;gene-LOC105227381;gene-LOC105227383;gene-LOC105223139;gene-LOC105229261;gene-LOC105225696;gene-LOC105222208;gene-LOC105226409;gene-LOC105231691;gene-LOC105230544;gene-LOC105226403;gene-LOC115066425;gene-LOC115066422;gene-LOC105223592;gene-LOC105233380;gene-LOC105224241;gene-LOC105233383;gene-LOC105228198;gene-LOC105225948;gene-LOC105227392;gene-LOC105230162;gene-LOC115066497;gen…	LOC105221912;LOC105227381;LOC105227383;LOC105223139;LOC105229261;LOC105225696;LOC105222208;LOC105226409;LOC105231691;LOC105230544;LOC105226403;LOC115066425;LOC115066422;LOC105223592;LOC105233380;LOC105224241;LOC105233383;LOC105228198;LOC105225948;LOC105227392;LOC105230162;LOC115066497;LOC105223340;LOC105227792;LOC105223519;LOC105222216;LOC105231867;LOC105226063;LOC105228975;LOC105227701;LOC105225…
4	GO:0015631	MF	tubulin binding	4/174	68/9931	0.0311418	1	gene-LOC105221912;gene-LOC105228975;gene-LOC105227306;gene-LOC105230539	LOC105221912;LOC105228975;LOC105227306;LOC105230539
5	GO:0017016	MF	Ras GTPase binding	5/174	101/9931	0.0321059	1	gene-LOC109579448;gene-LOC109579231;gene-LOC105232897;gene-LOC105222216;gene-LOC105226039	LOC109579448;LOC109579231;LOC105232897;LOC105222216;LOC105226039
5	GO:0031267	MF	small GTPase binding	5/174	102/9931	0.0333	1	gene-LOC109579448;gene-LOC109579231;gene-LOC105232897;gene-LOC105222216;gene-LOC105226039	LOC109579448;LOC109579231;LOC105232897;LOC105222216;LOC105226039
1	GO:0003913	MF	DNA photolyase activity	1/174	2/9931	0.0347365	1	gene-LOC105229125	LOC105229125
1	GO:0003904	MF	deoxyribodipyrimidine photo-lyase activity	1/174	2/9931	0.0347365	1	gene-LOC105229125	LOC105229125
10	GO:0098772	MF	molecular function regulator	10/174	288/9931	0.0358121	1	gene-LOC105227418;gene-LOC109579231;gene-LOC105225928;gene-LOC105227792;gene-LOC105222216;gene-LOC105233383;gene-LOC109579448;gene-LOC105227763;gene-LOC105225127;gene-LOC105226039	LOC105227418;LOC109579231;LOC105225928;LOC105227792;LOC105222216;LOC105233383;LOC109579448;LOC105227763;LOC105225127;LOC105226039
12	GO:0004175	MF	endopeptidase activity	12/174	362/9931	0.0366919	1	gene-LOC105232422;gene-LOC105231033;gene-LOC105230117;gene-LOC105223266;gene-LOC105232591;gene-LOC105227168;gene-LOC105224579;gene-LOC109579803;gene-LOC105231034;gene-LOC105233628;gene-LOC105225174;gene-LOC105225696	LOC105232422;LOC105231033;LOC105230117;LOC105223266;LOC105232591;LOC105227168;LOC105224579;LOC109579803;LOC105231034;LOC105233628;LOC105225174;LOC105225696
82	GO:0003824	MF	catalytic activity	82/174	3930/9931	0.0420919	1	gene-LOC105221912;gene-LOC105224765;gene-LOC105224358;gene-LOC105230117;gene-LOC105223355;gene-LOC105227168;gene-LOC105233297;gene-LOC105232422;gene-LOC105232414;gene-LOC105233214;gene-LOC105225696;gene-LOC105225174;gene-LOC105222208;gene-LOC105224241;gene-LOC105229669;gene-LOC105226409;gene-LOC105232170;gene-LOC105229125;gene-LOC105233380;gene-LOC105231048;gene-LOC105226403;gene-LOC115066425;gen…	LOC105221912;LOC105224765;LOC105224358;LOC105230117;LOC105223355;LOC105227168;LOC105233297;LOC105232422;LOC105232414;LOC105233214;LOC105225696;LOC105225174;LOC105222208;LOC105224241;LOC105229669;LOC105226409;LOC105232170;LOC105229125;LOC105233380;LOC105231048;LOC105226403;LOC115066425;LOC105229141;LOC105226422;LOC105232885;LOC109579803;LOC105225105;LOC109579666;LOC105233628;LOC105228198;LOC105230…
4	GO:0003682	MF	chromatin binding	4/174	78/9931	0.0477732	1	gene-LOC105231034;gene-LOC105230936;gene-LOC115066422;gene-LOC105228951	LOC105231034;LOC105230936;LOC115066422;LOC105228951

## Sheet: Table S4
Table S4. The gene ontology (GO) enrichment analysis between NS and HS groups in Bactrocera dorsalis.
Number	GO ID	Term Type	Description	Ratio_in_study	Ratio_in_pop	Pvalue	Padjust	Gene_ids	Gene_names
63	GO:0022402	BP	cell cycle process	63/620	257/9931	5.54891e-11	1.6199e-07	gene-LOC105221765;gene-LOC105221912;gene-LOC105227306;gene-LOC105222469;gene-LOC105228437;gene-LOC105230293;gene-LOC105228662;gene-LOC105234228;gene-LOC105222481;gene-LOC105232831;gene-LOC105226565;gene-LOC105222207;gene-LOC105230567;gene-LOC105224067;gene-LOC105222208;gene-LOC105224241;gene-LOC105232619;gene-LOC105230464;gene-LOC105231160;gene-LOC105233787;gene-LOC105227347;gene-LOC105231705;gen…	LOC105221765;LOC105221912;LOC105227306;LOC105222469;LOC105228437;LOC105230293;LOC105228662;LOC105234228;LOC105222481;LOC105232831;LOC105226565;LOC105222207;LOC105230567;LOC105224067;LOC105222208;LOC105224241;LOC105232619;LOC105230464;LOC105231160;LOC105233787;LOC105227347;LOC105231705;LOC105230235;LOC105222096;LOC105231410;LOC115066591;LOC105233513;LOC105230452;LOC105227550;LOC105230535;LOC105226…
24	GO:0006260	BP	DNA replication	24/620	62/9931	5.91056e-11	1.6199e-07	gene-LOC105228662;gene-LOC105222207;gene-LOC105231160;gene-LOC105225087;gene-LOC105225218;gene-LOC105227305;gene-LOC105231410;gene-LOC105233473;gene-LOC105223952;gene-LOC105226565;gene-LOC105231098;gene-LOC105233996;gene-LOC105228001;gene-LOC105222338;gene-LOC105228951;gene-LOC105226284;gene-LOC105224519;gene-LOC105230593;gene-LOC105225261;gene-LOC105233911;gene-LOC105230235;gene-LOC105225221;gen…	LOC105228662;LOC105222207;LOC105231160;LOC105225087;LOC105225218;LOC105227305;LOC105231410;LOC105233473;LOC105223952;LOC105226565;LOC105231098;LOC105233996;LOC105228001;LOC105222338;LOC105228951;LOC105226284;LOC105224519;LOC105230593;LOC105225261;LOC105233911;LOC105230235;LOC105225221;LOC105231603;LOC105230936
28	GO:0007346	BP	regulation of mitotic cell cycle	28/620	102/9931	7.16494e-11	1.6199e-07	gene-LOC105221912;gene-LOC105234228;gene-LOC105222481;gene-LOC105222469;gene-LOC105224241;gene-LOC105231160;gene-LOC105231705;gene-LOC105225259;gene-LOC105222923;gene-LOC105231410;gene-LOC105226504;gene-LOC105232137;gene-LOC105225127;gene-LOC105228437;gene-LOC105222134;gene-LOC105228772;gene-LOC105228001;gene-LOC105222153;gene-LOC105228067;gene-LOC105222885;gene-LOC105229849;gene-LOC105233364;gen…	LOC105221912;LOC105234228;LOC105222481;LOC105222469;LOC105224241;LOC105231160;LOC105231705;LOC105225259;LOC105222923;LOC105231410;LOC105226504;LOC105232137;LOC105225127;LOC105228437;LOC105222134;LOC105228772;LOC105228001;LOC105222153;LOC105228067;LOC105222885;LOC105229849;LOC105233364;LOC105227418;LOC105231986;LOC105229053;LOC105230535;LOC105231441;LOC105230556
38	GO:0051726	BP	regulation of cell cycle	38/620	164/9931	8.32888e-11	1.6199e-07	gene-LOC105221912;gene-LOC105234228;gene-LOC105222481;gene-LOC105222469;gene-LOC105224241;gene-LOC105230464;gene-LOC105231160;gene-LOC105225127;gene-LOC105231705;gene-LOC105225259;gene-LOC105222923;gene-LOC105231410;gene-LOC105230452;gene-LOC105233902;gene-LOC105226504;gene-LOC105229042;gene-LOC105232137;gene-LOC105232831;gene-LOC105228437;gene-LOC105222134;gene-LOC105231216;gene-LOC105228772;gen…	LOC105221912;LOC105234228;LOC105222481;LOC105222469;LOC105224241;LOC105230464;LOC105231160;LOC105225127;LOC105231705;LOC105225259;LOC105222923;LOC105231410;LOC105230452;LOC105233902;LOC105226504;LOC105229042;LOC105232137;LOC105232831;LOC105228437;LOC105222134;LOC105231216;LOC105228772;LOC105228001;LOC105222153;LOC105231986;LOC105222885;LOC105229849;LOC105233364;LOC105228067;LOC105230593;LOC105223…
26	GO:1903046	BP	meiotic cell cycle process	26/620	96/9931	9.27991e-11	1.6199e-07	gene-LOC105221765;gene-LOC105221912;gene-LOC105230293;gene-LOC105234228;gene-LOC105224067;gene-LOC105222208;gene-LOC105233787;gene-LOC105227347;gene-LOC105230235;gene-LOC105224252;gene-LOC105227306;gene-LOC105233513;gene-LOC105230452;gene-LOC105230535;gene-LOC105228887;gene-LOC105231441;gene-LOC105225127;gene-LOC105233972;gene-LOC105231216;gene-LOC115066591;gene-LOC105226368;gene-LOC105222153;gen…	LOC105221765;LOC105221912;LOC105230293;LOC105234228;LOC105224067;LOC105222208;LOC105233787;LOC105227347;LOC105230235;LOC105224252;LOC105227306;LOC105233513;LOC105230452;LOC105230535;LOC105228887;LOC105231441;LOC105225127;LOC105233972;LOC105231216;LOC115066591;LOC105226368;LOC105222153;LOC105222096;LOC105229053;LOC105226635;LOC105225651
35	GO:1903047	BP	mitotic cell cycle process	35/620	141/9931	1.01413e-10	1.6199e-07	gene-LOC105221912;gene-LOC105234228;gene-LOC105222481;gene-LOC105230936;gene-LOC105222469;gene-LOC105224241;gene-LOC105232619;gene-LOC105232862;gene-LOC105227347;gene-LOC105231705;gene-LOC105222096;gene-LOC115066591;gene-LOC105230567;gene-LOC105227550;gene-LOC105226504;gene-LOC105228887;gene-LOC105232137;gene-LOC105232831;gene-LOC105229679;gene-LOC105228437;gene-LOC105222134;gene-LOC105228772;gen…	LOC105221912;LOC105234228;LOC105222481;LOC105230936;LOC105222469;LOC105224241;LOC105232619;LOC105232862;LOC105227347;LOC105231705;LOC105222096;LOC115066591;LOC105230567;LOC105227550;LOC105226504;LOC105228887;LOC105232137;LOC105232831;LOC105229679;LOC105228437;LOC105222134;LOC105228772;LOC105222344;LOC105229849;LOC105222556;LOC105233364;LOC105224252;LOC105223619;LOC105228957;LOC105230593;LOC105227…
61	GO:0022412	BP	cellular process involved in reproduction in multicellular organism	61/620	378/9931	1.2165e-10	1.66557e-07	gene-LOC105221765;gene-LOC105222001;gene-LOC105227306;gene-LOC105222469;gene-LOC105231898;gene-LOC105226312;gene-LOC105234228;gene-LOC105225684;gene-LOC105227168;gene-LOC105221873;gene-LOC105222248;gene-LOC105226565;gene-LOC105230936;gene-LOC105230567;gene-LOC105224067;gene-LOC105222208;gene-LOC105222673;gene-LOC105230464;gene-LOC105233787;gene-LOC105223550;gene-LOC115066508;gene-LOC105227347;gen…	LOC105221765;LOC105222001;LOC105227306;LOC105222469;LOC105231898;LOC105226312;LOC105234228;LOC105225684;LOC105227168;LOC105221873;LOC105222248;LOC105226565;LOC105230936;LOC105230567;LOC105224067;LOC105222208;LOC105222673;LOC105230464;LOC105233787;LOC105223550;LOC115066508;LOC105227347;LOC105232152;LOC105229147;LOC105223139;LOC105225314;LOC105233513;LOC105226624;LOC105233383;LOC105224522;LOC105230…
26	GO:0010564	BP	regulation of cell cycle process	26/620	98/9931	1.53212e-10	1.83548e-07	gene-LOC105221912;gene-LOC105232831;gene-LOC105234228;gene-LOC105222481;gene-LOC105222469;gene-LOC105224241;gene-LOC105230464;gene-LOC105231160;gene-LOC105231705;gene-LOC105225259;gene-LOC105222923;gene-LOC105231410;gene-LOC105230452;gene-LOC105226504;gene-LOC105229042;gene-LOC105232137;gene-LOC105225127;gene-LOC105228772;gene-LOC105228001;gene-LOC105231986;gene-LOC105229849;gene-LOC105227418;gen…	LOC105221912;LOC105232831;LOC105234228;LOC105222481;LOC105222469;LOC105224241;LOC105230464;LOC105231160;LOC105231705;LOC105225259;LOC105222923;LOC105231410;LOC105230452;LOC105226504;LOC105229042;LOC105232137;LOC105225127;LOC105228772;LOC105228001;LOC105231986;LOC105229849;LOC105227418;LOC105228067;LOC105229053;LOC105230535;LOC105225261
87	GO:0022414	BP	reproductive process	87/620	625/9931	1.82658e-10	1.9451e-07	gene-LOC105221912;gene-LOC105222001;gene-LOC105223139;gene-LOC105230293;gene-LOC105230567;gene-LOC105222208;gene-LOC105233787;gene-LOC105225218;gene-LOC105231921;gene-LOC105232152;gene-LOC105227306;gene-LOC105228786;gene-LOC105230452;gene-LOC105233383;gene-LOC105230502;gene-LOC105229624;gene-LOC105229824;gene-LOC105225684;gene-LOC105227799;gene-LOC105222910;gene-LOC105229053;gene-LOC115066414;gen…	LOC105221912;LOC105222001;LOC105223139;LOC105230293;LOC105230567;LOC105222208;LOC105233787;LOC105225218;LOC105231921;LOC105232152;LOC105227306;LOC105228786;LOC105230452;LOC105233383;LOC105230502;LOC105229624;LOC105229824;LOC105225684;LOC105227799;LOC105222910;LOC105229053;LOC115066414;LOC105223352;LOC105222469;LOC105222673;LOC105228650;LOC105223848;LOC105225443;LOC109579802;LOC105226624;LOC105224…
29	GO:0051276	BP	chromosome organization	29/620	132/9931	1.74104e-09	1.66325e-06	gene-LOC105225294;gene-LOC105229089;gene-LOC105234228;gene-LOC105222481;gene-LOC105226818;gene-LOC105230936;gene-LOC105233513;gene-LOC105222469;gene-LOC105222208;gene-LOC105233787;gene-LOC105225218;gene-LOC105230235;gene-LOC105224252;gene-LOC105233473;gene-LOC105230567;gene-LOC105227550;gene-LOC105224486;gene-LOC105228437;gene-LOC115066591;gene-LOC105228001;gene-LOC105231986;gene-LOC105222556;gen…	LOC105225294;LOC105229089;LOC105234228;LOC105222481;LOC105226818;LOC105230936;LOC105233513;LOC105222469;LOC105222208;LOC105233787;LOC105225218;LOC105230235;LOC105224252;LOC105233473;LOC105230567;LOC105227550;LOC105224486;LOC105228437;LOC115066591;LOC105228001;LOC105231986;LOC105222556;LOC105222096;LOC105232419;LOC105229290;LOC105227418;LOC105230221;LOC105230535;LOC105226613
29	GO:0000226	BP	microtubule cytoskeleton organization	29/620	133/9931	2.0979e-09	1.66325e-06	gene-LOC105221912;gene-LOC105222001;gene-LOC105230936;gene-LOC105224241;gene-LOC105232619;gene-LOC105232862;gene-LOC115066591;gene-LOC105227347;gene-LOC105233479;gene-LOC105232261;gene-LOC105227306;gene-LOC105230535;gene-LOC105228887;gene-LOC105232137;gene-LOC105228437;gene-LOC105231216;gene-LOC105228772;gene-LOC105222344;gene-LOC105229824;gene-LOC105222037;gene-LOC105222153;gene-LOC105222556;gen…	LOC105221912;LOC105222001;LOC105230936;LOC105224241;LOC105232619;LOC105232862;LOC115066591;LOC105227347;LOC105233479;LOC105232261;LOC105227306;LOC105230535;LOC105228887;LOC105232137;LOC105228437;LOC105231216;LOC105228772;LOC105222344;LOC105229824;LOC105222037;LOC105222153;LOC105222556;LOC105233364;LOC105222096;LOC105222663;LOC105223619;LOC105228957;LOC105230464;LOC105226635
39	GO:0044427	CC	chromosomal part	39/620	220/9931	2.25608e-09	1.66325e-06	gene-LOC105225294;gene-LOC105234228;gene-LOC105223352;gene-LOC105233473;gene-LOC105232527;gene-LOC105230936;gene-LOC105222469;gene-LOC105232540;gene-LOC105231538;gene-LOC105231160;gene-LOC105233787;gene-LOC105227347;gene-LOC105227305;gene-LOC105222825;gene-LOC105232579;gene-LOC105226818;gene-LOC105230535;gene-LOC105228887;gene-LOC105224486;gene-LOC105225127;gene-LOC105229204;gene-LOC105229399;gen…	LOC105225294;LOC105234228;LOC105223352;LOC105233473;LOC105232527;LOC105230936;LOC105222469;LOC105232540;LOC105231538;LOC105231160;LOC105233787;LOC105227347;LOC105227305;LOC105222825;LOC105232579;LOC105226818;LOC105230535;LOC105228887;LOC105224486;LOC105225127;LOC105229204;LOC105229399;LOC105222481;LOC105228001;LOC105222096;LOC105228951;LOC105230403;LOC105226284;LOC105223858;LOC105230593;LOC105225…
32	GO:0140097	MF	catalytic activity, acting on DNA	32/620	158/9931	2.19114e-09	1.66325e-06	gene-LOC105221766;gene-LOC105230173;gene-LOC105229089;gene-LOC105223111;gene-LOC105231538;gene-LOC105229125;gene-LOC105233787;gene-LOC105223550;gene-LOC105231047;gene-LOC105231280;gene-LOC105227631;gene-LOC105233473;gene-LOC105223952;gene-LOC105222969;gene-LOC105228416;gene-LOC105231098;gene-LOC105231986;gene-LOC105228001;gene-LOC105225407;gene-LOC105229290;gene-LOC105224519;gene-LOC105228957;gen…	LOC105221766;LOC105230173;LOC105229089;LOC105223111;LOC105231538;LOC105229125;LOC105233787;LOC105223550;LOC105231047;LOC105231280;LOC105227631;LOC105233473;LOC105223952;LOC105222969;LOC105228416;LOC105231098;LOC105231986;LOC105228001;LOC105225407;LOC105229290;LOC105224519;LOC105228957;LOC115066230;LOC105227371;LOC105233911;LOC105230235;LOC105225261;LOC105231603;LOC105228187;LOC105226781;LOC105229…
11	GO:0006270	BP	DNA replication initiation	11/620	19/9931	2.45736e-09	1.68224e-06	gene-LOC105228951;gene-LOC105226284;gene-LOC105228957;gene-LOC105230293;gene-LOC105229089;gene-LOC105230235;gene-LOC105227305;gene-LOC105231986;gene-LOC105230936;gene-LOC105226613;gene-LOC105223939	LOC105228951;LOC105226284;LOC105228957;LOC105230293;LOC105229089;LOC105230235;LOC105227305;LOC105231986;LOC105230936;LOC105226613;LOC105223939
19	GO:0007051	BP	spindle organization	19/620	63/9931	4.51542e-09	2.88505e-06	gene-LOC105221912;gene-LOC105232619;gene-LOC105223619;gene-LOC105228772;gene-LOC105227347;gene-LOC115066591;gene-LOC105224241;gene-LOC105227306;gene-LOC105228437;gene-LOC105222153;gene-LOC105231216;gene-LOC105230535;gene-LOC105230936;gene-LOC105228887;gene-LOC105228957;gene-LOC105233364;gene-LOC105232137;gene-LOC105222096;gene-LOC105232862	LOC105221912;LOC105232619;LOC105223619;LOC105228772;LOC105227347;LOC115066591;LOC105224241;LOC105227306;LOC105228437;LOC105222153;LOC105231216;LOC105230535;LOC105230936;LOC105228887;LOC105228957;LOC105233364;LOC105232137;LOC105222096;LOC105232862
31	GO:0006974	BP	cellular response to DNA damage stimulus	31/620	158/9931	8.72168e-09	4.91698e-06	gene-LOC105221766;gene-LOC105230173;gene-LOC105229089;gene-LOC105226743;gene-LOC105223111;gene-LOC105222442;gene-LOC105222134;gene-LOC105231538;gene-LOC105229125;gene-LOC105233787;gene-LOC105231280;gene-LOC105230589;gene-LOC105224486;gene-LOC105228191;gene-LOC105229399;gene-LOC105228772;gene-LOC105228001;gene-LOC105233996;gene-LOC105232419;gene-LOC105229290;gene-LOC105224519;gene-LOC105223073;gen…	LOC105221766;LOC105230173;LOC105229089;LOC105226743;LOC105223111;LOC105222442;LOC105222134;LOC105231538;LOC105229125;LOC105233787;LOC105231280;LOC105230589;LOC105224486;LOC105228191;LOC105229399;LOC105228772;LOC105228001;LOC105233996;LOC105232419;LOC105229290;LOC105224519;LOC105223073;LOC105227371;LOC105231013;LOC105230221;LOC105229053;LOC105229669;LOC105225651;LOC105225221;LOC105228187;LOC105225…
13	GO:0005819	CC	spindle	13/620	30/9931	8.62451e-09	4.91698e-06	gene-LOC105221912;gene-LOC105228437;gene-LOC105223619;gene-LOC109579382;gene-LOC105225127;gene-LOC105227306;gene-LOC105229053;gene-LOC105229209;gene-LOC105222469;gene-LOC105222556;gene-LOC105232137;gene-LOC105232831;gene-LOC105229679	LOC105221912;LOC105228437;LOC105223619;LOC109579382;LOC105225127;LOC105227306;LOC105229053;LOC105229209;LOC105222469;LOC105222556;LOC105232137;LOC105232831;LOC105229679
50	GO:0003006	BP	developmental process involved in reproduction	50/620	340/9931	1.44908e-08	7.71555e-06	gene-LOC105221765;gene-LOC105222001;gene-LOC105222792;gene-LOC105225684;gene-LOC105231898;gene-LOC105226312;gene-LOC105227168;gene-LOC105221873;gene-LOC105222248;gene-LOC105233513;gene-LOC105222910;gene-LOC105222673;gene-LOC105230464;gene-LOC105226937;gene-LOC105233787;gene-LOC105223550;gene-LOC115066508;gene-LOC105227347;gene-LOC105231921;gene-LOC105232152;gene-LOC105229147;gene-LOC105225314;gen…	LOC105221765;LOC105222001;LOC105222792;LOC105225684;LOC105231898;LOC105226312;LOC105227168;LOC105221873;LOC105222248;LOC105233513;LOC105222910;LOC105222673;LOC105230464;LOC105226937;LOC105233787;LOC105223550;LOC115066508;LOC105227347;LOC105231921;LOC105232152;LOC105229147;LOC105225314;LOC105228786;LOC105226624;LOC105233383;LOC105224522;LOC105223481;LOC105230502;LOC105229624;LOC105231889;LOC105231…
87	GO:0003677	MF	DNA binding	87/620	762/9931	2.04572e-08	1.03191e-05	gene-LOC105225294;gene-LOC105226095;gene-LOC105223139;gene-LOC105230293;gene-LOC105228662;gene-LOC105232996;gene-LOC105222207;gene-LOC105222442;gene-LOC105233787;gene-LOC105229104;gene-LOC105227305;gene-LOC105225063;gene-LOC105230589;gene-LOC105226312;gene-LOC115066422;gene-LOC105226013;gene-LOC105225064;gene-LOC105233902;gene-LOC105227942;gene-LOC105228582;gene-LOC105229944;gene-LOC105229290;gen…	LOC105225294;LOC105226095;LOC105223139;LOC105230293;LOC105228662;LOC105232996;LOC105222207;LOC105222442;LOC105233787;LOC105229104;LOC105227305;LOC105225063;LOC105230589;LOC105226312;LOC115066422;LOC105226013;LOC105225064;LOC105233902;LOC105227942;LOC105228582;LOC105229944;LOC105229290;LOC105223858;LOC105228479;LOC105228187;LOC105229709;LOC105230173;LOC105223352;LOC105223111;LOC105222462;LOC105231…
17	GO:0045786	BP	negative regulation of cell cycle	17/620	58/9931	4.74525e-08	2.21402e-05	gene-LOC105230464;gene-LOC105231160;gene-LOC105222134;gene-LOC105228772;gene-LOC105223073;gene-LOC105234228;gene-LOC105230593;gene-LOC105222481;gene-LOC105231013;gene-LOC105230452;gene-LOC105229053;gene-LOC105226504;gene-LOC105229849;gene-LOC105222469;gene-LOC105231441;gene-LOC105233364;gene-LOC105224241	LOC105230464;LOC105231160;LOC105222134;LOC105228772;LOC105223073;LOC105234228;LOC105230593;LOC105222481;LOC105231013;LOC105230452;LOC105229053;LOC105226504;LOC105229849;LOC105222469;LOC105231441;LOC105233364;LOC105224241
9	GO:0043138	MF	3'-5' DNA helicase activity	9/620	15/9931	4.85126e-08	2.21402e-05	gene-LOC105221766;gene-LOC105228957;gene-LOC105230235;gene-LOC105229089;gene-LOC105233473;gene-LOC105228001;gene-LOC105231986;gene-LOC105228187;gene-LOC105226613	LOC105221766;LOC105228957;LOC105230235;LOC105229089;LOC105233473;LOC105228001;LOC105231986;LOC105228187;LOC105226613
24	GO:0051301	BP	cell division	24/620	112/9931	7.38736e-08	3.0177e-05	gene-LOC105222248;gene-LOC105222469;gene-LOC105232619;gene-LOC105230464;gene-LOC105227306;gene-LOC105233902;gene-LOC105229209;gene-LOC105231441;gene-LOC105225127;gene-LOC105223939;gene-LOC115066591;gene-LOC105226368;gene-LOC105222344;gene-LOC105228001;gene-LOC105222153;gene-LOC105231986;gene-LOC105229849;gene-LOC105223619;gene-LOC105223774;gene-LOC105227418;gene-LOC105227542;gene-LOC105229053;gen…	LOC105222248;LOC105222469;LOC105232619;LOC105230464;LOC105227306;LOC105233902;LOC105229209;LOC105231441;LOC105225127;LOC105223939;LOC115066591;LOC105226368;LOC105222344;LOC105228001;LOC105222153;LOC105231986;LOC105229849;LOC105223619;LOC105223774;LOC105227418;LOC105227542;LOC105229053;LOC105230535;LOC105225651
43	GO:0006259	BP	DNA metabolic process	43/620	288/9931	7.55685e-08	3.0177e-05	gene-LOC105225294;gene-LOC105221766;gene-LOC105230173;gene-LOC105230293;gene-LOC105229089;gene-LOC105230936;gene-LOC105223111;gene-LOC105222442;gene-LOC105229399;gene-LOC105231538;gene-LOC105229125;gene-LOC105233787;gene-LOC105231047;gene-LOC105229669;gene-LOC105227305;gene-LOC105230589;gene-LOC105226565;gene-LOC105224486;gene-LOC105228191;gene-LOC105222969;gene-LOC105222134;gene-LOC105228416;gen…	LOC105225294;LOC105221766;LOC105230173;LOC105230293;LOC105229089;LOC105230936;LOC105223111;LOC105222442;LOC105229399;LOC105231538;LOC105229125;LOC105233787;LOC105231047;LOC105229669;LOC105227305;LOC105230589;LOC105226565;LOC105224486;LOC105228191;LOC105222969;LOC105222134;LOC105228416;LOC105228001;LOC105233996;LOC105231986;LOC105226284;LOC105232419;LOC105228951;LOC105229290;LOC105226781;LOC105224…
12	GO:0007052	BP	mitotic spindle organization	12/620	30/9931	9.63666e-08	3.69431e-05	gene-LOC105221912;gene-LOC105232619;gene-LOC105223619;gene-LOC105228957;gene-LOC105228437;gene-LOC105222096;gene-LOC115066591;gene-LOC105232862;gene-LOC105230936;gene-LOC105228887;gene-LOC105232137;gene-LOC105224241	LOC105221912;LOC105232619;LOC105223619;LOC105228957;LOC105228437;LOC105222096;LOC115066591;LOC105232862;LOC105230936;LOC105228887;LOC105232137;LOC105224241
14	GO:1902850	BP	microtubule cytoskeleton organization involved in mitosis	14/620	43/9931	1.70614e-07	6.28909e-05	gene-LOC105221912;gene-LOC105232619;gene-LOC105222344;gene-LOC105228957;gene-LOC105228437;gene-LOC105222096;gene-LOC115066591;gene-LOC105223619;gene-LOC105232862;gene-LOC105230936;gene-LOC105228887;gene-LOC105222556;gene-LOC105232137;gene-LOC105224241	LOC105221912;LOC105232619;LOC105222344;LOC105228957;LOC105228437;LOC105222096;LOC115066591;LOC105223619;LOC105232862;LOC105230936;LOC105228887;LOC105222556;LOC105232137;LOC105224241
12	GO:0030261	BP	chromosome condensation	12/620	33/9931	3.32272e-07	0.000117944	gene-LOC105233787;gene-LOC105225218;gene-LOC105230235;gene-LOC105230567;gene-LOC105227550;gene-LOC105231986;gene-LOC105230535;gene-LOC105230936;gene-LOC105226818;gene-LOC105222556;gene-LOC105222096;gene-LOC105226613	LOC105233787;LOC105225218;LOC105230235;LOC105230567;LOC105227550;LOC105231986;LOC105230535;LOC105230936;LOC105226818;LOC105222556;LOC105222096;LOC105226613
15	GO:0071103	BP	DNA conformation change	15/620	52/9931	3.70906e-07	0.000122578	gene-LOC105228001;gene-LOC105233787;gene-LOC105225218;gene-LOC105230235;gene-LOC105229089;gene-LOC105233473;gene-LOC105226818;gene-LOC105227550;gene-LOC105231986;gene-LOC105230535;gene-LOC105230936;gene-LOC105230567;gene-LOC105222556;gene-LOC105222096;gene-LOC105226613	LOC105228001;LOC105233787;LOC105225218;LOC105230235;LOC105229089;LOC105233473;LOC105226818;LOC105227550;LOC105231986;LOC105230535;LOC105230936;LOC105230567;LOC105222556;LOC105222096;LOC105226613
12	GO:0000075	BP	cell cycle checkpoint	12/620	34/9931	4.84635e-07	0.000154825	gene-LOC105222134;gene-LOC105228772;gene-LOC105223073;gene-LOC105234228;gene-LOC105230593;gene-LOC105222481;gene-LOC105231013;gene-LOC105230452;gene-LOC105229053;gene-LOC105226504;gene-LOC105222469;gene-LOC105233364	LOC105222134;LOC105228772;LOC105223073;LOC105234228;LOC105230593;LOC105222481;LOC105231013;LOC105230452;LOC105229053;LOC105226504;LOC105222469;LOC105233364
17	GO:0015631	MF	tubulin binding	17/620	68/9931	5.99627e-07	0.000185381	gene-LOC105221912;gene-LOC105228437;gene-LOC115066591;gene-LOC105231411;gene-LOC105231216;gene-LOC105233479;gene-LOC105223619;gene-LOC105227306;gene-LOC105228975;gene-LOC105227542;gene-LOC105229209;gene-LOC105224522;gene-LOC105230535;gene-LOC105222556;gene-LOC105230539;gene-LOC105222663;gene-LOC105228299	LOC105221912;LOC105228437;LOC115066591;LOC105231411;LOC105231216;LOC105233479;LOC105223619;LOC105227306;LOC105228975;LOC105227542;LOC105229209;LOC105224522;LOC105230535;LOC105222556;LOC105230539;LOC105222663;LOC105228299
110	GO:0005634	CC	nucleus	110/620	1115/9931	6.90504e-07	0.000206806	gene-LOC105221912;gene-LOC105226095;gene-LOC105223139;gene-LOC105223239;gene-LOC105232996;gene-LOC105232767;gene-LOC105222442;gene-LOC105229104;gene-LOC105227305;gene-LOC105222923;gene-LOC105224755;gene-LOC105226312;gene-LOC105233473;gene-LOC105225064;gene-LOC105233902;gene-LOC105226565;gene-LOC105223939;gene-LOC105228772;gene-LOC105228582;gene-LOC105229944;gene-LOC105231867;gene-LOC105233364;gen…	LOC105221912;LOC105226095;LOC105223139;LOC105223239;LOC105232996;LOC105232767;LOC105222442;LOC105229104;LOC105227305;LOC105222923;LOC105224755;LOC105226312;LOC105233473;LOC105225064;LOC105233902;LOC105226565;LOC105223939;LOC105228772;LOC105228582;LOC105229944;LOC105231867;LOC105233364;LOC105229290;LOC105223858;LOC105230593;LOC105227418;LOC105228872;LOC105228870;LOC105229053;LOC105228479;LOC105230…
25	GO:0006281	BP	DNA repair	25/620	137/9931	1.01745e-06	0.00029152	gene-LOC105221766;gene-LOC105230173;gene-LOC105229089;gene-LOC105223111;gene-LOC105222442;gene-LOC105229399;gene-LOC105231538;gene-LOC105229125;gene-LOC105233787;gene-LOC105231280;gene-LOC105230589;gene-LOC105228191;gene-LOC105222134;gene-LOC105228001;gene-LOC105233996;gene-LOC105232419;gene-LOC105229290;gene-LOC105224519;gene-LOC105227371;gene-LOC105226743;gene-LOC105230221;gene-LOC105229669;gen…	LOC105221766;LOC105230173;LOC105229089;LOC105223111;LOC105222442;LOC105229399;LOC105231538;LOC105229125;LOC105233787;LOC105231280;LOC105230589;LOC105228191;LOC105222134;LOC105228001;LOC105233996;LOC105232419;LOC105229290;LOC105224519;LOC105227371;LOC105226743;LOC105230221;LOC105229669;LOC105225651;LOC105225221;LOC105228187
115	GO:0032502	BP	developmental process	115/620	1192/9931	1.05684e-06	0.00029152	gene-LOC105222001;gene-LOC105223139;gene-LOC105222207;gene-LOC105230567;gene-LOC105232767;gene-LOC105233787;gene-LOC105230459;gene-LOC105231921;gene-LOC105232152;gene-LOC105226312;gene-LOC115066422;gene-LOC105228786;gene-LOC105233902;gene-LOC105225106;gene-LOC105230502;gene-LOC105233877;gene-LOC105229624;gene-LOC105229824;gene-LOC105229944;gene-LOC105222216;gene-LOC105225684;gene-LOC105222454;gen…	LOC105222001;LOC105223139;LOC105222207;LOC105230567;LOC105232767;LOC105233787;LOC105230459;LOC105231921;LOC105232152;LOC105226312;LOC115066422;LOC105228786;LOC105233902;LOC105225106;LOC105230502;LOC105233877;LOC105229624;LOC105229824;LOC105229944;LOC105222216;LOC105225684;LOC105222454;LOC105230593;LOC105227418;LOC105222910;LOC105229053;LOC105225114;LOC105228479;LOC115066414;LOC105233383;LOC105223…
15	GO:0008017	MF	microtubule binding	15/620	56/9931	1.06461e-06	0.00029152	gene-LOC105221912;gene-LOC105228437;gene-LOC115066591;gene-LOC105231411;gene-LOC105230535;gene-LOC105233479;gene-LOC105223619;gene-LOC105227306;gene-LOC105228975;gene-LOC105227542;gene-LOC105229209;gene-LOC105224522;gene-LOC105222556;gene-LOC105230539;gene-LOC105228299	LOC105221912;LOC105228437;LOC115066591;LOC105231411;LOC105230535;LOC105233479;LOC105223619;LOC105227306;LOC105228975;LOC105227542;LOC105229209;LOC105224522;LOC105222556;LOC105230539;LOC105228299
12	GO:0006323	BP	DNA packaging	12/620	37/9931	1.37643e-06	0.000356533	gene-LOC105233787;gene-LOC105225218;gene-LOC105230235;gene-LOC105230567;gene-LOC105227550;gene-LOC105231986;gene-LOC105230535;gene-LOC105230936;gene-LOC105226818;gene-LOC105222556;gene-LOC105222096;gene-LOC105226613	LOC105233787;LOC105225218;LOC105230235;LOC105230567;LOC105227550;LOC105231986;LOC105230535;LOC105230936;LOC105226818;LOC105222556;LOC105222096;LOC105226613
12	GO:0043062	BP	extracellular structure organization	12/620	37/9931	1.37643e-06	0.000356533	gene-LOC105223555;gene-LOC115066508;gene-LOC105227347;gene-LOC105232152;gene-LOC105225314;gene-LOC105221873;gene-LOC105233513;gene-LOC105225684;gene-LOC115066414;gene-LOC105232885;gene-LOC105226224;gene-LOC105231259	LOC105223555;LOC115066508;LOC105227347;LOC105232152;LOC105225314;LOC105221873;LOC105233513;LOC105225684;LOC115066414;LOC105232885;LOC105226224;LOC105231259
67	GO:0006996	BP	organelle organization	67/620	591/9931	1.60815e-06	0.000395203	gene-LOC105221765;gene-LOC105221912;gene-LOC105227306;gene-LOC105222469;gene-LOC105225294;gene-LOC105231411;gene-LOC105234228;gene-LOC105222481;gene-LOC105224063;gene-LOC105230936;gene-LOC105226818;gene-LOC105224067;gene-LOC105222208;gene-LOC105224241;gene-LOC105232619;gene-LOC105230464;gene-LOC105233787;gene-LOC105222096;gene-LOC105225218;gene-LOC105227347;gene-LOC105233479;gene-LOC105230235;gen…	LOC105221765;LOC105221912;LOC105227306;LOC105222469;LOC105225294;LOC105231411;LOC105234228;LOC105222481;LOC105224063;LOC105230936;LOC105226818;LOC105224067;LOC105222208;LOC105224241;LOC105232619;LOC105230464;LOC105233787;LOC105222096;LOC105225218;LOC105227347;LOC105233479;LOC105230235;LOC105232261;LOC115066591;LOC105233473;LOC105233513;LOC105227550;LOC105226635;LOC105232419;LOC105229089;LOC105228…
16	GO:0005874	CC	microtubule	16/620	65/9931	1.60819e-06	0.000395203	gene-LOC105221912;gene-LOC105232619;gene-LOC105228975;gene-LOC105227347;gene-LOC105228437;gene-LOC105225259;gene-LOC105231411;gene-LOC105222481;gene-LOC105223619;gene-LOC105222037;gene-LOC105229209;gene-LOC105222469;gene-LOC105222556;gene-LOC105232831;gene-LOC105222663;gene-LOC105230539	LOC105221912;LOC105232619;LOC105228975;LOC105227347;LOC105228437;LOC105225259;LOC105231411;LOC105222481;LOC105223619;LOC105222037;LOC105229209;LOC105222469;LOC105222556;LOC105232831;LOC105222663;LOC105230539
35	GO:0007017	BP	microtubule-based process	35/620	237/9931	1.71264e-06	0.000410348	gene-LOC105221912;gene-LOC105222001;gene-LOC105231411;gene-LOC105223619;gene-LOC105230936;gene-LOC105224241;gene-LOC105228299;gene-LOC105232619;gene-LOC105232862;gene-LOC115066591;gene-LOC105227347;gene-LOC105233479;gene-LOC105232261;gene-LOC105227306;gene-LOC105230535;gene-LOC105224522;gene-LOC105228887;gene-LOC105232137;gene-LOC105229679;gene-LOC105228437;gene-LOC105231216;gene-LOC105228772;gen…	LOC105221912;LOC105222001;LOC105231411;LOC105223619;LOC105230936;LOC105224241;LOC105228299;LOC105232619;LOC105232862;LOC115066591;LOC105227347;LOC105233479;LOC105232261;LOC105227306;LOC105230535;LOC105224522;LOC105228887;LOC105232137;LOC105229679;LOC105228437;LOC105231216;LOC105228772;LOC105222344;LOC105229824;LOC105222037;LOC105222153;LOC105229849;LOC105222556;LOC105233364;LOC105222096;LOC105222…
15	GO:1901990	BP	regulation of mitotic cell cycle phase transition	15/620	59/9931	2.19297e-06	0.000501455	gene-LOC105231160;gene-LOC105228772;gene-LOC105225259;gene-LOC105222923;gene-LOC105234228;gene-LOC105231705;gene-LOC105222481;gene-LOC105228001;gene-LOC105229053;gene-LOC105231986;gene-LOC105226504;gene-LOC105229849;gene-LOC105222469;gene-LOC105227418;gene-LOC105225127	LOC105231160;LOC105228772;LOC105225259;LOC105222923;LOC105234228;LOC105231705;LOC105222481;LOC105228001;LOC105229053;LOC105231986;LOC105226504;LOC105229849;LOC105222469;LOC105227418;LOC105225127
13	GO:0051783	BP	regulation of nuclear division	13/620	45/9931	2.19753e-06	0.000501455	gene-LOC105221912;gene-LOC105225127;gene-LOC105225259;gene-LOC105222923;gene-LOC105234228;gene-LOC105222481;gene-LOC105230452;gene-LOC105228067;gene-LOC105222469;gene-LOC105227418;gene-LOC105232137;gene-LOC105224241;gene-LOC105231410	LOC105221912;LOC105225127;LOC105225259;LOC105222923;LOC105234228;LOC105222481;LOC105230452;LOC105228067;LOC105222469;LOC105227418;LOC105232137;LOC105224241;LOC105231410
34	GO:0044430	CC	cytoskeletal part	34/620	230/9931	2.40366e-06	0.000535736	gene-LOC105221912;gene-LOC105222001;gene-LOC105231411;gene-LOC105223619;gene-LOC105222481;gene-LOC105224063;gene-LOC105222469;gene-LOC105224241;gene-LOC105232619;gene-LOC105230464;gene-LOC109579382;gene-LOC105227347;gene-LOC105225259;gene-LOC105227306;gene-LOC105229209;gene-LOC105224522;gene-LOC105228887;gene-LOC105232137;gene-LOC105232831;gene-LOC105229679;gene-LOC105228437;gene-LOC105231216;gen…	LOC105221912;LOC105222001;LOC105231411;LOC105223619;LOC105222481;LOC105224063;LOC105222469;LOC105224241;LOC105232619;LOC105230464;LOC109579382;LOC105227347;LOC105225259;LOC105227306;LOC105229209;LOC105224522;LOC105228887;LOC105232137;LOC105232831;LOC105229679;LOC105228437;LOC105231216;LOC115066591;LOC105222344;LOC105222037;LOC105222556;LOC105222663;LOC105230187;LOC105228975;LOC105230363;LOC105225…
12	GO:0051225	BP	spindle assembly	12/620	39/9931	2.58865e-06	0.000551325	gene-LOC105221912;gene-LOC105232862;gene-LOC105223619;gene-LOC105227347;gene-LOC105231216;gene-LOC105228772;gene-LOC105227306;gene-LOC105222153;gene-LOC105230535;gene-LOC105228887;gene-LOC105233364;gene-LOC105224241	LOC105221912;LOC105232862;LOC105223619;LOC105227347;LOC105231216;LOC105228772;LOC105227306;LOC105222153;LOC105230535;LOC105228887;LOC105233364;LOC105224241
10	GO:0000280	BP	nuclear division	10/620	27/9931	2.67449e-06	0.000557224	gene-LOC105221765;gene-LOC105232619;gene-LOC105233972;gene-LOC105226368;gene-LOC105222096;gene-LOC105229053;gene-LOC105222153;gene-LOC105226635;gene-LOC105231441;gene-LOC105225127	LOC105221765;LOC105232619;LOC105233972;LOC105226368;LOC105222096;LOC105229053;LOC105222153;LOC105226635;LOC105231441;LOC105225127
15	GO:1901987	BP	regulation of cell cycle phase transition	15/620	60/9931	2.75805e-06	0.000560786	gene-LOC105231160;gene-LOC105228772;gene-LOC105225259;gene-LOC105222923;gene-LOC105234228;gene-LOC105231705;gene-LOC105222481;gene-LOC105228001;gene-LOC105229053;gene-LOC105231986;gene-LOC105226504;gene-LOC105229849;gene-LOC105222469;gene-LOC105227418;gene-LOC105225127	LOC105231160;LOC105228772;LOC105225259;LOC105222923;LOC105234228;LOC105231705;LOC105222481;LOC105228001;LOC105229053;LOC105231986;LOC105226504;LOC105229849;LOC105222469;LOC105227418;LOC105225127
11	GO:0007059	BP	chromosome segregation	11/620	33/9931	2.80861e-06	0.000560786	gene-LOC105221765;gene-LOC105221912;gene-LOC105228437;gene-LOC105222096;gene-LOC105224252;gene-LOC105222481;gene-LOC105227542;gene-LOC105230535;gene-LOC105227418;gene-LOC105228887;gene-LOC105224241	LOC105221765;LOC105221912;LOC105228437;LOC105222096;LOC105224252;LOC105222481;LOC105227542;LOC105230535;LOC105227418;LOC105228887;LOC105224241
14	GO:0008094	MF	DNA-dependent ATPase activity	14/620	53/9931	2.92119e-06	0.00057136	gene-LOC105229290;gene-LOC105233787;gene-LOC105228957;gene-LOC105226635;gene-LOC105230235;gene-LOC105229089;gene-LOC105233473;gene-LOC105228001;gene-LOC105226613;gene-LOC105231986;gene-LOC105221766;gene-LOC105228187;gene-LOC105222969;gene-LOC105225407	LOC105229290;LOC105233787;LOC105228957;LOC105226635;LOC105230235;LOC105229089;LOC105233473;LOC105228001;LOC105226613;LOC105231986;LOC105221766;LOC105228187;LOC105222969;LOC105225407
8	GO:0044786	BP	cell cycle DNA replication	8/620	17/9931	3.2413e-06	0.00060911	gene-LOC105231160;gene-LOC105230593;gene-LOC105230235;gene-LOC105228662;gene-LOC105231410;gene-LOC105226565;gene-LOC105222207;gene-LOC105225221	LOC105231160;LOC105230593;LOC105230235;LOC105228662;LOC105231410;LOC105226565;LOC105222207;LOC105225221
33	GO:0007010	BP	cytoskeleton organization	33/620	227/9931	4.67081e-06	0.000860866	gene-LOC105221912;gene-LOC105222001;gene-LOC105231411;gene-LOC105230936;gene-LOC105224067;gene-LOC105224241;gene-LOC105232619;gene-LOC105232862;gene-LOC115066591;gene-LOC105227347;gene-LOC105233479;gene-LOC105232261;gene-LOC105227306;gene-LOC105233513;gene-LOC105226635;gene-LOC105228887;gene-LOC105232137;gene-LOC105228437;gene-LOC105231216;gene-LOC105228772;gene-LOC105222344;gene-LOC105229824;gen…	LOC105221912;LOC105222001;LOC105231411;LOC105230936;LOC105224067;LOC105224241;LOC105232619;LOC105232862;LOC115066591;LOC105227347;LOC105233479;LOC105232261;LOC105227306;LOC105233513;LOC105226635;LOC105228887;LOC105232137;LOC105228437;LOC105231216;LOC105228772;LOC105222344;LOC105229824;LOC105222037;LOC105222153;LOC105231968;LOC105222556;LOC105233364;LOC105222096;LOC105222663;LOC105223619;LOC105228…
12	GO:0007088	BP	regulation of mitotic nuclear division	12/620	42/9931	6.15558e-06	0.0010925	gene-LOC105221912;gene-LOC105225127;gene-LOC105225259;gene-LOC105222923;gene-LOC105234228;gene-LOC105222481;gene-LOC105228067;gene-LOC105222469;gene-LOC105227418;gene-LOC105232137;gene-LOC105224241;gene-LOC105231410	LOC105221912;LOC105225127;LOC105225259;LOC105222923;LOC105234228;LOC105222481;LOC105228067;LOC105222469;LOC105227418;LOC105232137;LOC105224241;LOC105231410
12	GO:0003678	MF	DNA helicase activity	12/620	42/9931	6.15558e-06	0.0010925	gene-LOC105229290;gene-LOC105221766;gene-LOC105228957;gene-LOC105230235;gene-LOC105229089;gene-LOC105233473;gene-LOC105228001;gene-LOC105231986;gene-LOC105226613;gene-LOC105228187;gene-LOC105225407;gene-LOC105222969	LOC105229290;LOC105221766;LOC105228957;LOC105230235;LOC105229089;LOC105233473;LOC105228001;LOC105231986;LOC105226613;LOC105228187;LOC105225407;LOC105222969
15	GO:0008283	BP	cell population proliferation	15/620	65/9931	8.03052e-06	0.00139936	gene-LOC105228951;gene-LOC105223993;gene-LOC105226368;gene-LOC105225859;gene-LOC105229824;gene-LOC105222248;gene-LOC105226565;gene-LOC105222207;gene-LOC105228786;gene-LOC105224698;gene-LOC105225177;gene-LOC105230936;gene-LOC105232831;gene-LOC105229679;gene-LOC105229849	LOC105228951;LOC105223993;LOC105226368;LOC105225859;LOC105229824;LOC105222248;LOC105226565;LOC105222207;LOC105228786;LOC105224698;LOC105225177;LOC105230936;LOC105232831;LOC105229679;LOC105229849
7	GO:0007143	BP	female meiotic nuclear division	7/620	14/9931	8.33705e-06	0.00142683	gene-LOC105221765;gene-LOC105233972;gene-LOC105225127;gene-LOC105222153;gene-LOC105226635;gene-LOC105231441;gene-LOC105222096	LOC105221765;LOC105233972;LOC105225127;LOC105222153;LOC105226635;LOC105231441;LOC105222096
6	GO:0007343	BP	egg activation	6/620	10/9931	9.77777e-06	0.00150027	gene-LOC105233972;gene-LOC105223848;gene-LOC105227168;gene-LOC105221873;gene-LOC105222885;gene-LOC115066414	LOC105233972;LOC105223848;LOC105227168;LOC105221873;LOC105222885;LOC115066414
6	GO:0001775	BP	cell activation	6/620	10/9931	9.77777e-06	0.00150027	gene-LOC105233972;gene-LOC105223848;gene-LOC105227168;gene-LOC105221873;gene-LOC105222885;gene-LOC115066414	LOC105233972;LOC105223848;LOC105227168;LOC105221873;LOC105222885;LOC115066414
6	GO:0007305	BP	vitelline membrane formation involved in chorion-containing eggshell formation	6/620	10/9931	9.77777e-06	0.00150027	gene-LOC105223555;gene-LOC105231259;gene-LOC105221873;gene-LOC105225684;gene-LOC115066414;gene-LOC115066508	LOC105223555;LOC105231259;LOC105221873;LOC105225684;LOC115066414;LOC115066508
6	GO:0030704	BP	vitelline membrane formation	6/620	10/9931	9.77777e-06	0.00150027	gene-LOC105223555;gene-LOC105231259;gene-LOC105221873;gene-LOC105225684;gene-LOC115066414;gene-LOC115066508	LOC105223555;LOC105231259;LOC105221873;LOC105225684;LOC115066414;LOC115066508
6	GO:0035803	BP	egg coat formation	6/620	10/9931	9.77777e-06	0.00150027	gene-LOC105223555;gene-LOC105231259;gene-LOC105221873;gene-LOC105225684;gene-LOC115066414;gene-LOC115066508	LOC105223555;LOC105231259;LOC105221873;LOC105225684;LOC115066414;LOC115066508
11	GO:0045930	BP	negative regulation of mitotic cell cycle	11/620	37/9931	9.86193e-06	0.00150027	gene-LOC105231160;gene-LOC105222134;gene-LOC105228772;gene-LOC105234228;gene-LOC105222481;gene-LOC105229053;gene-LOC105226504;gene-LOC105229849;gene-LOC105222469;gene-LOC105231441;gene-LOC105233364	LOC105231160;LOC105222134;LOC105228772;LOC105234228;LOC105222481;LOC105229053;LOC105226504;LOC105229849;LOC105222469;LOC105231441;LOC105233364
17	GO:0099513	CC	polymeric cytoskeletal fiber	17/620	82/9931	9.50345e-06	0.00150027	gene-LOC105221912;gene-LOC105232619;gene-LOC105228975;gene-LOC105230363;gene-LOC105227347;gene-LOC105228437;gene-LOC105225259;gene-LOC105231411;gene-LOC105222481;gene-LOC105223619;gene-LOC105222037;gene-LOC105229209;gene-LOC105222469;gene-LOC105222556;gene-LOC105232831;gene-LOC105222663;gene-LOC105230539	LOC105221912;LOC105232619;LOC105228975;LOC105230363;LOC105227347;LOC105228437;LOC105225259;LOC105231411;LOC105222481;LOC105223619;LOC105222037;LOC105229209;LOC105222469;LOC105222556;LOC105232831;LOC105222663;LOC105230539
9	GO:0140013	BP	meiotic nuclear division	9/620	25/9931	1.12334e-05	0.00161225	gene-LOC105221765;gene-LOC105233972;gene-LOC105226368;gene-LOC105222096;gene-LOC105229053;gene-LOC105222153;gene-LOC105226635;gene-LOC105231441;gene-LOC105225127	LOC105221765;LOC105233972;LOC105226368;LOC105222096;LOC105229053;LOC105222153;LOC105226635;LOC105231441;LOC105225127
9	GO:0006261	BP	DNA-dependent DNA replication	9/620	25/9931	1.12334e-05	0.00161225	gene-LOC105231160;gene-LOC105230593;gene-LOC105230235;gene-LOC105228662;gene-LOC105231410;gene-LOC105226565;gene-LOC105222207;gene-LOC105225221;gene-LOC105225261	LOC105231160;LOC105230593;LOC105230235;LOC105228662;LOC105231410;LOC105226565;LOC105222207;LOC105225221;LOC105225261
17	GO:0099512	CC	supramolecular fiber	17/620	83/9931	1.12709e-05	0.00161225	gene-LOC105221912;gene-LOC105232619;gene-LOC105228975;gene-LOC105230363;gene-LOC105227347;gene-LOC105228437;gene-LOC105225259;gene-LOC105231411;gene-LOC105222481;gene-LOC105223619;gene-LOC105222037;gene-LOC105229209;gene-LOC105222469;gene-LOC105222556;gene-LOC105232831;gene-LOC105222663;gene-LOC105230539	LOC105221912;LOC105232619;LOC105228975;LOC105230363;LOC105227347;LOC105228437;LOC105225259;LOC105231411;LOC105222481;LOC105223619;LOC105222037;LOC105229209;LOC105222469;LOC105222556;LOC105232831;LOC105222663;LOC105230539
17	GO:0099081	CC	supramolecular polymer	17/620	83/9931	1.12709e-05	0.00161225	gene-LOC105221912;gene-LOC105232619;gene-LOC105228975;gene-LOC105230363;gene-LOC105227347;gene-LOC105228437;gene-LOC105225259;gene-LOC105231411;gene-LOC105222481;gene-LOC105223619;gene-LOC105222037;gene-LOC105229209;gene-LOC105222469;gene-LOC105222556;gene-LOC105232831;gene-LOC105222663;gene-LOC105230539	LOC105221912;LOC105232619;LOC105228975;LOC105230363;LOC105227347;LOC105228437;LOC105225259;LOC105231411;LOC105222481;LOC105223619;LOC105222037;LOC105229209;LOC105222469;LOC105222556;LOC105232831;LOC105222663;LOC105230539
7	GO:0042023	BP	DNA endoreduplication	7/620	15/9931	1.47921e-05	0.0020546	gene-LOC105231160;gene-LOC105230593;gene-LOC105230235;gene-LOC105228662;gene-LOC105231410;gene-LOC105222207;gene-LOC105225221	LOC105231160;LOC105230593;LOC105230235;LOC105228662;LOC105231410;LOC105222207;LOC105225221
62	GO:0048523	BP	negative regulation of cellular process	62/620	570/9931	1.51057e-05	0.00206818	gene-LOC105221765;gene-LOC105222469;gene-LOC105223139;gene-LOC105234228;gene-LOC105222481;gene-LOC105223273;gene-LOC105224657;gene-LOC105230567;gene-LOC105232767;gene-LOC105227683;gene-LOC105224241;gene-LOC105222673;gene-LOC105230464;gene-LOC105231160;gene-LOC105221968;gene-LOC105227347;gene-LOC105231947;gene-LOC105231004;gene-LOC105231410;gene-LOC105226312;gene-LOC105228903;gene-LOC105233513;gen…	LOC105221765;LOC105222469;LOC105223139;LOC105234228;LOC105222481;LOC105223273;LOC105224657;LOC105230567;LOC105232767;LOC105227683;LOC105224241;LOC105222673;LOC105230464;LOC105231160;LOC105221968;LOC105227347;LOC105231947;LOC105231004;LOC105231410;LOC105226312;LOC105228903;LOC105233513;LOC105230452;LOC105233383;LOC105226504;LOC105229944;LOC105228887;LOC105230502;LOC105225127;LOC105229204;LOC105222…
17	GO:0099080	CC	supramolecular complex	17/620	85/9931	1.57101e-05	0.00212064	gene-LOC105221912;gene-LOC105232619;gene-LOC105228975;gene-LOC105230363;gene-LOC105227347;gene-LOC105228437;gene-LOC105225259;gene-LOC105231411;gene-LOC105222481;gene-LOC105223619;gene-LOC105222037;gene-LOC105229209;gene-LOC105222469;gene-LOC105222556;gene-LOC105232831;gene-LOC105222663;gene-LOC105230539	LOC105221912;LOC105232619;LOC105228975;LOC105230363;LOC105227347;LOC105228437;LOC105225259;LOC105231411;LOC105222481;LOC105223619;LOC105222037;LOC105229209;LOC105222469;LOC105222556;LOC105232831;LOC105222663;LOC105230539
5	GO:0007056	BP	spindle assembly involved in female meiosis	5/620	7/9931	1.76448e-05	0.00225477	gene-LOC105222153;gene-LOC105227306;gene-LOC105227347;gene-LOC105231216;gene-LOC105230535	LOC105222153;LOC105227306;LOC105227347;LOC105231216;LOC105230535
5	GO:0009794	BP	regulation of mitotic cell cycle, embryonic	5/620	7/9931	1.76448e-05	0.00225477	gene-LOC105227418;gene-LOC105222885;gene-LOC105229849;gene-LOC105230556;gene-LOC105228772	LOC105227418;LOC105222885;LOC105229849;LOC105230556;LOC105228772
5	GO:0051233	CC	spindle midzone	5/620	7/9931	1.76448e-05	0.00225477	gene-LOC105228887;gene-LOC105230535;gene-LOC105222481;gene-LOC105229679;gene-LOC105227347	LOC105228887;LOC105230535;LOC105222481;LOC105229679;LOC105227347
5	GO:0017108	MF	5'-flap endonuclease activity	5/620	7/9931	1.76448e-05	0.00225477	gene-LOC105231538;gene-LOC105222969;gene-LOC105224519;gene-LOC105223111;gene-LOC105231280	LOC105231538;LOC105222969;LOC105224519;LOC105223111;LOC105231280
17	GO:0007049	BP	cell cycle	17/620	86/9931	1.84667e-05	0.00232874	gene-LOC105227134;gene-LOC105222153;gene-LOC105229089;gene-LOC105223774;gene-LOC105223177;gene-LOC105231216;gene-LOC105231705;gene-LOC105228662;gene-LOC105223619;gene-LOC105232527;gene-LOC105229209;gene-LOC105225859;gene-LOC105227418;gene-LOC105233364;gene-LOC105225127;gene-LOC105229679;gene-LOC105225218	LOC105227134;LOC105222153;LOC105229089;LOC105223774;LOC105223177;LOC105231216;LOC105231705;LOC105228662;LOC105223619;LOC105232527;LOC105229209;LOC105225859;LOC105227418;LOC105233364;LOC105225127;LOC105229679;LOC105225218
6	GO:0085029	BP	extracellular matrix assembly	6/620	11/9931	2.03754e-05	0.00250357	gene-LOC105223555;gene-LOC105231259;gene-LOC105221873;gene-LOC105225684;gene-LOC115066414;gene-LOC115066508	LOC105223555;LOC105231259;LOC105221873;LOC105225684;LOC115066414;LOC115066508
6	GO:0072686	CC	mitotic spindle	6/620	11/9931	2.03754e-05	0.00250357	gene-LOC105228437;gene-LOC105223619;gene-LOC105229053;gene-LOC105222469;gene-LOC105222556;gene-LOC105229679	LOC105228437;LOC105223619;LOC105229053;LOC105222469;LOC105222556;LOC105229679
14	GO:0000278	BP	mitotic cell cycle	14/620	62/9931	2.09375e-05	0.00254007	gene-LOC105227134;gene-LOC105222153;gene-LOC105223619;gene-LOC105223177;gene-LOC105231216;gene-LOC105231705;gene-LOC105228662;gene-LOC105232527;gene-LOC105225859;gene-LOC105227418;gene-LOC105233364;gene-LOC105225127;gene-LOC105229679;gene-LOC105225218	LOC105227134;LOC105222153;LOC105223619;LOC105223177;LOC105231216;LOC105231705;LOC105228662;LOC105232527;LOC105225859;LOC105227418;LOC105233364;LOC105225127;LOC105229679;LOC105225218
8	GO:0098813	BP	nuclear chromosome segregation	8/620	21/9931	2.1689e-05	0.00259834	gene-LOC105221765;gene-LOC105221912;gene-LOC105222096;gene-LOC105227418;gene-LOC105222481;gene-LOC105230535;gene-LOC105228887;gene-LOC105224252	LOC105221765;LOC105221912;LOC105222096;LOC105227418;LOC105222481;LOC105230535;LOC105228887;LOC105224252
10	GO:0048285	BP	organelle fission	10/620	34/9931	2.78949e-05	0.00330056	gene-LOC105221765;gene-LOC105232619;gene-LOC105233972;gene-LOC105226368;gene-LOC105222096;gene-LOC105229053;gene-LOC105222153;gene-LOC105226635;gene-LOC105231441;gene-LOC105225127	LOC105221765;LOC105232619;LOC105233972;LOC105226368;LOC105222096;LOC105229053;LOC105222153;LOC105226635;LOC105231441;LOC105225127
37	GO:0033554	BP	cellular response to stress	37/620	291/9931	3.43681e-05	0.00401688	gene-LOC105221766;gene-LOC105230173;gene-LOC105229831;gene-LOC105229089;gene-LOC105226743;gene-LOC105223111;gene-LOC105222442;gene-LOC105222460;gene-LOC105231538;gene-LOC105229125;gene-LOC105233787;gene-LOC105231280;gene-LOC105232152;gene-LOC105230589;gene-LOC105224486;gene-LOC105228191;gene-LOC105222134;gene-LOC105228772;gene-LOC105228001;gene-LOC105233996;gene-LOC105231968;gene-LOC105229399;gen…	LOC105221766;LOC105230173;LOC105229831;LOC105229089;LOC105226743;LOC105223111;LOC105222442;LOC105222460;LOC105231538;LOC105229125;LOC105233787;LOC105231280;LOC105232152;LOC105230589;LOC105224486;LOC105228191;LOC105222134;LOC105228772;LOC105228001;LOC105233996;LOC105231968;LOC105229399;LOC105230502;LOC105232419;LOC105229290;LOC105224519;LOC105223073;LOC105227371;LOC105231013;LOC105230221;LOC105229…
45	GO:0050793	BP	regulation of developmental process	45/620	385/9931	3.72325e-05	0.00429923	gene-LOC105221765;gene-LOC105226312;gene-LOC105223273;gene-LOC105222248;gene-LOC105222207;gene-LOC105233513;gene-LOC105230459;gene-LOC105227347;gene-LOC105223993;gene-LOC105232152;gene-LOC105231004;gene-LOC105231410;gene-LOC105228903;gene-LOC105226818;gene-LOC105224693;gene-LOC105233530;gene-LOC105224915;gene-LOC105228485;gene-LOC105228334;gene-LOC105224448;gene-LOC105232831;gene-LOC105229747;gen…	LOC105221765;LOC105226312;LOC105223273;LOC105222248;LOC105222207;LOC105233513;LOC105230459;LOC105227347;LOC105223993;LOC105232152;LOC105231004;LOC105231410;LOC105228903;LOC105226818;LOC105224693;LOC105233530;LOC105224915;LOC105228485;LOC105228334;LOC105224448;LOC105232831;LOC105229747;LOC105230556;LOC105228772;LOC115066632;LOC105223481;LOC105229824;LOC105229944;LOC105231968;LOC105224314;LOC105222…
111	GO:0016043	BP	cellular component organization	111/620	1224/9931	3.77596e-05	0.0043082	gene-LOC105221912;gene-LOC105225294;gene-LOC105226312;gene-LOC105222207;gene-LOC105226818;gene-LOC105232885;gene-LOC105222208;gene-LOC105227865;gene-LOC105233787;gene-LOC105225218;gene-LOC105233479;gene-LOC105232152;gene-LOC105227306;gene-LOC105233473;gene-LOC105228772;gene-LOC105229824;gene-LOC105227792;gene-LOC105231986;gene-LOC105225684;gene-LOC105233364;gene-LOC105222663;gene-LOC105229290;gen…	LOC105221912;LOC105225294;LOC105226312;LOC105222207;LOC105226818;LOC105232885;LOC105222208;LOC105227865;LOC105233787;LOC105225218;LOC105233479;LOC105232152;LOC105227306;LOC105233473;LOC105228772;LOC105229824;LOC105227792;LOC105231986;LOC105225684;LOC105233364;LOC105222663;LOC105229290;LOC105223858;LOC105225127;LOC105230598;LOC105229053;LOC105225125;LOC105227418;LOC105226224;LOC105223352;LOC105222…
7	GO:0006275	BP	regulation of DNA replication	7/620	17/9931	4.00363e-05	0.00446172	gene-LOC105231160;gene-LOC105223848;gene-LOC105225261;gene-LOC105224984;gene-LOC105229053;gene-LOC105228001;gene-LOC105226781	LOC105231160;LOC105223848;LOC105225261;LOC105224984;LOC105229053;LOC105228001;LOC105226781
28	GO:0048646	BP	anatomical structure formation involved in morphogenesis	28/620	198/9931	4.06039e-05	0.00447296	gene-LOC105231898;gene-LOC105226312;gene-LOC105227168;gene-LOC105221873;gene-LOC105228786;gene-LOC105222678;gene-LOC105223657;gene-LOC105223555;gene-LOC105226937;gene-LOC115066508;gene-LOC105232152;gene-LOC105225314;gene-LOC105233513;gene-LOC105226624;gene-LOC105223481;gene-LOC105231259;gene-LOC105222792;gene-LOC105229944;gene-LOC105222099;gene-LOC105225684;gene-LOC105230567;gene-LOC105226908;gen…	LOC105231898;LOC105226312;LOC105227168;LOC105221873;LOC105228786;LOC105222678;LOC105223657;LOC105223555;LOC105226937;LOC115066508;LOC105232152;LOC105225314;LOC105233513;LOC105226624;LOC105223481;LOC105231259;LOC105222792;LOC105229944;LOC105222099;LOC105225684;LOC105230567;LOC105226908;LOC105225098;LOC109579802;LOC105225032;LOC115066414;LOC105224924;LOC105227134
5	GO:0048256	MF	flap endonuclease activity	5/620	8/9931	4.46306e-05	0.00486067	gene-LOC105231538;gene-LOC105222969;gene-LOC105224519;gene-LOC105223111;gene-LOC105231280	LOC105231538;LOC105222969;LOC105224519;LOC105223111;LOC105231280
8	GO:0007093	BP	mitotic cell cycle checkpoint	8/620	23/9931	4.6737e-05	0.00497697	gene-LOC105222134;gene-LOC105228772;gene-LOC105234228;gene-LOC105222481;gene-LOC105229053;gene-LOC105226504;gene-LOC105222469;gene-LOC105233364	LOC105222134;LOC105228772;LOC105234228;LOC105222481;LOC105229053;LOC105226504;LOC105222469;LOC105233364
8	GO:0004536	MF	deoxyribonuclease activity	8/620	23/9931	4.6737e-05	0.00497697	gene-LOC105231538;gene-LOC105223550;gene-LOC105231280;gene-LOC105228416;gene-LOC105223111;gene-LOC105224519;gene-LOC105226781;gene-LOC105222969	LOC105231538;LOC105223550;LOC105231280;LOC105228416;LOC105223111;LOC105224519;LOC105226781;LOC105222969
10	GO:0010948	BP	negative regulation of cell cycle process	10/620	36/9931	4.8261e-05	0.00505516	gene-LOC105229053;gene-LOC105231160;gene-LOC105228772;gene-LOC105234228;gene-LOC105222481;gene-LOC105230452;gene-LOC105230464;gene-LOC105226504;gene-LOC105222469;gene-LOC105224241	LOC105229053;LOC105231160;LOC105228772;LOC105234228;LOC105222481;LOC105230452;LOC105230464;LOC105226504;LOC105222469;LOC105224241
7	GO:0000922	CC	spindle pole	7/620	18/9931	6.20035e-05	0.00632172	gene-LOC105228437;gene-LOC105223619;gene-LOC105227347;gene-LOC115066591;gene-LOC105229209;gene-LOC105222469;gene-LOC105222663	LOC105228437;LOC105223619;LOC105227347;LOC115066591;LOC105229209;LOC105222469;LOC105222663
7	GO:0004520	MF	endodeoxyribonuclease activity	7/620	18/9931	6.20035e-05	0.00632172	gene-LOC105231538;gene-LOC105223550;gene-LOC105231280;gene-LOC105228416;gene-LOC105223111;gene-LOC105224519;gene-LOC105222969	LOC105231538;LOC105223550;LOC105231280;LOC105228416;LOC105223111;LOC105224519;LOC105222969
6	GO:0007304	BP	chorion-containing eggshell formation	6/620	13/9931	6.79133e-05	0.00678001	gene-LOC115066508;gene-LOC105225032;gene-LOC105226624;gene-LOC105225684;gene-LOC105222792;gene-LOC105224924	LOC115066508;LOC105225032;LOC105226624;LOC105225684;LOC105222792;LOC105224924
6	GO:0003887	MF	DNA-directed DNA polymerase activity	6/620	13/9931	6.79133e-05	0.00678001	gene-LOC105227371;gene-LOC105231098;gene-LOC105233911;gene-LOC105223952;gene-LOC105225261;gene-LOC105231603	LOC105227371;LOC105231098;LOC105233911;LOC105223952;LOC105225261;LOC105231603
4	GO:0005657	CC	replication fork	4/620	5/9931	7.15325e-05	0.00706771	gene-LOC105227371;gene-LOC105233787;gene-LOC105229399;gene-LOC105230593	LOC105227371;LOC105233787;LOC105229399;LOC105230593
26	GO:0033043	BP	regulation of organelle organization	26/620	184/9931	7.88422e-05	0.00763256	gene-LOC105221912;gene-LOC105234228;gene-LOC105222481;gene-LOC105222469;gene-LOC105224241;gene-LOC105232152;gene-LOC105222923;gene-LOC105231410;gene-LOC105228905;gene-LOC115066422;gene-LOC105233513;gene-LOC105230452;gene-LOC105229042;gene-LOC105232137;gene-LOC105225127;gene-LOC105229204;gene-LOC105228485;gene-LOC105223481;gene-LOC105228067;gene-LOC105232989;gene-LOC105232831;gene-LOC105224008;gen…	LOC105221912;LOC105234228;LOC105222481;LOC105222469;LOC105224241;LOC105232152;LOC105222923;LOC105231410;LOC105228905;LOC115066422;LOC105233513;LOC105230452;LOC105229042;LOC105232137;LOC105225127;LOC105229204;LOC105228485;LOC105223481;LOC105228067;LOC105232989;LOC105232831;LOC105224008;LOC105230464;LOC105225259;LOC105227418;LOC105226613
10	GO:0061982	BP	meiosis I cell cycle process	10/620	38/9931	8.01173e-05	0.00767845	gene-LOC105233972;gene-LOC105233787;gene-LOC105230235;gene-LOC105222096;gene-LOC105233513;gene-LOC105222153;gene-LOC105225651;gene-LOC105228887;gene-LOC105222208;gene-LOC105225127	LOC105233972;LOC105233787;LOC105230235;LOC105222096;LOC105233513;LOC105222153;LOC105225651;LOC105228887;LOC105222208;LOC105225127
67	GO:0048519	BP	negative regulation of biological process	67/620	669/9931	9.09124e-05	0.00862678	gene-LOC105221765;gene-LOC105222469;gene-LOC105223139;gene-LOC105234228;gene-LOC105222481;gene-LOC105223273;gene-LOC105228903;gene-LOC105233364;gene-LOC105232767;gene-LOC105223657;gene-LOC105222208;gene-LOC105224241;gene-LOC105222673;gene-LOC105230464;gene-LOC105231160;gene-LOC105221968;gene-LOC105230459;gene-LOC105227347;gene-LOC105231947;gene-LOC105231004;gene-LOC105231410;gene-LOC105228905;gen…	LOC105221765;LOC105222469;LOC105223139;LOC105234228;LOC105222481;LOC105223273;LOC105228903;LOC105233364;LOC105232767;LOC105223657;LOC105222208;LOC105224241;LOC105222673;LOC105230464;LOC105231160;LOC105221968;LOC105230459;LOC105227347;LOC105231947;LOC105231004;LOC105231410;LOC105228905;LOC105227683;LOC105224657;LOC105233513;LOC105230452;LOC105233383;LOC105226504;LOC105229944;LOC105223481;LOC105228…
5	GO:0000070	BP	mitotic sister chromatid segregation	5/620	9/9931	9.52571e-05	0.00886353	gene-LOC105222096;gene-LOC105227418;gene-LOC105230535;gene-LOC105224252;gene-LOC105222481	LOC105222096;LOC105227418;LOC105230535;LOC105224252;LOC105222481
5	GO:0030496	CC	midbody	5/620	9/9931	9.52571e-05	0.00886353	gene-LOC105232831;gene-LOC105230535;gene-LOC105224241;gene-LOC105224067;gene-LOC105227347	LOC105232831;LOC105230535;LOC105224241;LOC105224067;LOC105227347
9	GO:0030198	BP	extracellular matrix organization	9/620	32/9931	0.00010392	0.00949996	gene-LOC105223555;gene-LOC115066508;gene-LOC105232152;gene-LOC105221873;gene-LOC105225684;gene-LOC115066414;gene-LOC105232885;gene-LOC105226224;gene-LOC105231259	LOC105223555;LOC115066508;LOC105232152;LOC105221873;LOC105225684;LOC115066414;LOC105232885;LOC105226224;LOC105231259
111	GO:0071840	BP	cellular component organization or biogenesis	111/620	1257/9931	0.000104079	0.00949996	gene-LOC105221912;gene-LOC105225294;gene-LOC105226312;gene-LOC105222207;gene-LOC105226818;gene-LOC105232885;gene-LOC105222208;gene-LOC105227865;gene-LOC105233787;gene-LOC105225218;gene-LOC105233479;gene-LOC105232152;gene-LOC105227306;gene-LOC105233473;gene-LOC105228772;gene-LOC105229824;gene-LOC105227792;gene-LOC105231986;gene-LOC105225684;gene-LOC105233364;gene-LOC105222663;gene-LOC105229290;gen…	LOC105221912;LOC105225294;LOC105226312;LOC105222207;LOC105226818;LOC105232885;LOC105222208;LOC105227865;LOC105233787;LOC105225218;LOC105233479;LOC105232152;LOC105227306;LOC105233473;LOC105228772;LOC105229824;LOC105227792;LOC105231986;LOC105225684;LOC105233364;LOC105222663;LOC105229290;LOC105223858;LOC105225127;LOC105230598;LOC105229053;LOC105225125;LOC105227418;LOC105226224;LOC105223352;LOC105222…
6	GO:0090306	BP	spindle assembly involved in meiosis	6/620	14/9931	0.000112595	0.0100852	gene-LOC105221912;gene-LOC105231216;gene-LOC105227347;gene-LOC105227306;gene-LOC105222153;gene-LOC105230535	LOC105221912;LOC105231216;LOC105227347;LOC105227306;LOC105222153;LOC105230535
9	GO:0035770	CC	ribonucleoprotein granule	9/620	33/9931	0.000135074	0.0118766	gene-LOC105221765;gene-LOC105228650;gene-LOC105224292;gene-LOC105228905;gene-LOC105230567;gene-LOC105222099;gene-LOC105230502;gene-LOC105233247;gene-LOC105222208	LOC105221765;LOC105228650;LOC105224292;LOC105228905;LOC105230567;LOC105222099;LOC105230502;LOC105233247;LOC105222208
9	GO:0036464	CC	cytoplasmic ribonucleoprotein granule	9/620	33/9931	0.000135074	0.0118766	gene-LOC105221765;gene-LOC105228650;gene-LOC105224292;gene-LOC105228905;gene-LOC105230567;gene-LOC105222099;gene-LOC105230502;gene-LOC105233247;gene-LOC105222208	LOC105221765;LOC105228650;LOC105224292;LOC105228905;LOC105230567;LOC105222099;LOC105230502;LOC105233247;LOC105222208
40	GO:0051716	BP	cellular response to stimulus	40/620	346/9931	0.000153165	0.0133448	gene-LOC105221766;gene-LOC105230173;gene-LOC105229831;gene-LOC105229089;gene-LOC105226743;gene-LOC105222207;gene-LOC105223111;gene-LOC105222442;gene-LOC105222460;gene-LOC105231538;gene-LOC105229125;gene-LOC105233787;gene-LOC105229669;gene-LOC105232152;gene-LOC105230589;gene-LOC105230502;gene-LOC105228191;gene-LOC105222134;gene-LOC105228772;gene-LOC105228001;gene-LOC105233996;gene-LOC105231968;gen…	LOC105221766;LOC105230173;LOC105229831;LOC105229089;LOC105226743;LOC105222207;LOC105223111;LOC105222442;LOC105222460;LOC105231538;LOC105229125;LOC105233787;LOC105229669;LOC105232152;LOC105230589;LOC105230502;LOC105228191;LOC105222134;LOC105228772;LOC105228001;LOC105233996;LOC105231968;LOC105229399;LOC105224486;LOC105232419;LOC105229290;LOC105224519;LOC105231070;LOC105227371;LOC105231280;LOC105231…
6	GO:0030703	BP	eggshell formation	6/620	15/9931	0.000177798	0.0149326	gene-LOC115066508;gene-LOC105225032;gene-LOC105226624;gene-LOC105225684;gene-LOC105222792;gene-LOC105224924	LOC115066508;LOC105225032;LOC105226624;LOC105225684;LOC105222792;LOC105224924
5	GO:0007362	BP	terminal region determination	5/620	10/9931	0.000180736	0.0149326	gene-LOC105233902;gene-LOC105223555;gene-LOC105231259;gene-LOC105225684;gene-LOC115066508	LOC105233902;LOC105223555;LOC105231259;LOC105225684;LOC115066508
5	GO:0000819	BP	sister chromatid segregation	5/620	10/9931	0.000180736	0.0149326	gene-LOC105222096;gene-LOC105227418;gene-LOC105230535;gene-LOC105224252;gene-LOC105222481	LOC105222096;LOC105227418;LOC105230535;LOC105224252;LOC105222481
5	GO:0006277	BP	DNA amplification	5/620	10/9931	0.000180736	0.0149326	gene-LOC105228951;gene-LOC105231986;gene-LOC105226565;gene-LOC105230936;gene-LOC105228001	LOC105228951;LOC105231986;LOC105226565;LOC105230936;LOC105228001
6	GO:0000776	CC	kinetochore	6/620	15/9931	0.000177798	0.0149326	gene-LOC105225259;gene-LOC105234228;gene-LOC105230535;gene-LOC105222469;gene-LOC105228887;gene-LOC105225127	LOC105225259;LOC105234228;LOC105230535;LOC105222469;LOC105228887;LOC105225127
19	GO:0070925	BP	organelle assembly	19/620	122/9931	0.000187033	0.0153207	gene-LOC105221912;gene-LOC105222001;gene-LOC105222344;gene-LOC105222153;gene-LOC105231216;gene-LOC105227347;gene-LOC105228772;gene-LOC105227306;gene-LOC105223619;gene-LOC105228437;gene-LOC105230535;gene-LOC105230464;gene-LOC105232862;gene-LOC105222099;gene-LOC105229849;gene-LOC105228887;gene-LOC105233364;gene-LOC105224241;gene-LOC105232619	LOC105221912;LOC105222001;LOC105222344;LOC105222153;LOC105231216;LOC105227347;LOC105228772;LOC105227306;LOC105223619;LOC105228437;LOC105230535;LOC105230464;LOC105232862;LOC105222099;LOC105229849;LOC105228887;LOC105233364;LOC105224241;LOC105232619
7	GO:0071897	BP	DNA biosynthetic process	7/620	21/9931	0.000192111	0.0154722	gene-LOC105228951;gene-LOC105227371;gene-LOC105228001;gene-LOC105231986;gene-LOC105226565;gene-LOC105230936;gene-LOC105225651	LOC105228951;LOC105227371;LOC105228001;LOC105231986;LOC105226565;LOC105230936;LOC105225651
7	GO:0031570	BP	DNA integrity checkpoint	7/620	21/9931	0.000192111	0.0154722	gene-LOC105222134;gene-LOC105230593;gene-LOC105223073;gene-LOC105228772;gene-LOC105231013;gene-LOC105229053;gene-LOC105226504	LOC105222134;LOC105230593;LOC105223073;LOC105228772;LOC105231013;LOC105229053;LOC105226504
30	GO:0007389	BP	pattern specification process	30/620	238/9931	0.000202382	0.0157647	gene-LOC105221765;gene-LOC105226095;gene-LOC105225684;gene-LOC105227168;gene-LOC105223273;gene-LOC105222248;gene-LOC105222207;gene-LOC105228786;gene-LOC105223555;gene-LOC105226937;gene-LOC105233787;gene-LOC115066508;gene-LOC105232152;gene-LOC105228903;gene-LOC109579802;gene-LOC105233902;gene-LOC105228485;gene-LOC105230494;gene-LOC105231889;gene-LOC105231259;gene-LOC105223481;gene-LOC105229824;gen…	LOC105221765;LOC105226095;LOC105225684;LOC105227168;LOC105223273;LOC105222248;LOC105222207;LOC105228786;LOC105223555;LOC105226937;LOC105233787;LOC115066508;LOC105232152;LOC105228903;LOC109579802;LOC105233902;LOC105228485;LOC105230494;LOC105231889;LOC105231259;LOC105223481;LOC105229824;LOC105224698;LOC105233247;LOC105224693;LOC105225090;LOC105225098;LOC105228479;Adf1;LOC105225032
4	GO:0071598	CC	neuronal ribonucleoprotein granule	4/620	6/9931	0.000203967	0.0157647	gene-LOC105221765;gene-LOC105230502;gene-LOC105233247;gene-LOC105222099	LOC105221765;LOC105230502;LOC105233247;LOC105222099
4	GO:0005664	CC	nuclear origin of replication recognition complex	4/620	6/9931	0.000203967	0.0157647	gene-LOC105228951;gene-LOC105227305;gene-LOC105226284;gene-LOC105230936	LOC105228951;LOC105227305;LOC105226284;LOC105230936
4	GO:0000808	CC	origin recognition complex	4/620	6/9931	0.000203967	0.0157647	gene-LOC105228951;gene-LOC105227305;gene-LOC105226284;gene-LOC105230936	LOC105228951;LOC105227305;LOC105226284;LOC105230936
4	GO:1990124	CC	messenger ribonucleoprotein complex	4/620	6/9931	0.000203967	0.0157647	gene-LOC105221765;gene-LOC105230502;gene-LOC105233247;gene-LOC105222099	LOC105221765;LOC105230502;LOC105233247;LOC105222099
3	GO:0044839	BP	cell cycle G2/M phase transition	3/620	3/9931	0.000242227	0.0173247	gene-LOC105229053;gene-LOC105231441;gene-LOC105229849	LOC105229053;LOC105231441;LOC105229849
3	GO:0035561	BP	regulation of chromatin binding	3/620	3/9931	0.000242227	0.0173247	gene-LOC105227418;gene-LOC105229679;gene-LOC105231705	LOC105227418;LOC105229679;LOC105231705
3	GO:0007144	BP	female meiosis I	3/620	3/9931	0.000242227	0.0173247	gene-LOC105222153;gene-LOC105233972;gene-LOC105225127	LOC105222153;LOC105233972;LOC105225127
3	GO:0000086	BP	G2/M transition of mitotic cell cycle	3/620	3/9931	0.000242227	0.0173247	gene-LOC105229053;gene-LOC105231441;gene-LOC105229849	LOC105229053;LOC105231441;LOC105229849
3	GO:0035805	CC	egg coat	3/620	3/9931	0.000242227	0.0173247	gene-LOC105223555;gene-LOC105221873;gene-LOC115066414	LOC105223555;LOC105221873;LOC115066414
3	GO:0072687	CC	meiotic spindle	3/620	3/9931	0.000242227	0.0173247	gene-LOC105221912;gene-LOC105227306;gene-LOC105229209	LOC105221912;LOC105227306;LOC105229209
3	GO:1990023	CC	mitotic spindle midzone	3/620	3/9931	0.000242227	0.0173247	gene-LOC105228887;gene-LOC105230535;gene-LOC105227347	LOC105228887;LOC105230535;LOC105227347
3	GO:0060388	CC	vitelline envelope	3/620	3/9931	0.000242227	0.0173247	gene-LOC105223555;gene-LOC105221873;gene-LOC115066414	LOC105223555;LOC105221873;LOC115066414
19	GO:0042302	MF	structural constituent of cuticle	19/620	124/9931	0.000232344	0.0173247	gene-LOC105221901;gene-LOC105233883;gene-LOC105226675;gene-LOC105231177;gene-LOC105221780;gene-LOC105221778;gene-LOC105232755;gene-LOC105232747;gene-LOC105233879;gene-LOC105229941;gene-LOC105222454;gene-LOC105229568;gene-LOC105226841;gene-LOC105228055;gene-LOC105232734;gene-LOC105223259;gene-LOC105233877;gene-LOC105233874;gene-LOC105233886	LOC105221901;LOC105233883;LOC105226675;LOC105231177;LOC105221780;LOC105221778;LOC105232755;LOC105232747;LOC105233879;LOC105229941;LOC105222454;LOC105229568;LOC105226841;LOC105228055;LOC105232734;LOC105223259;LOC105233877;LOC105233874;LOC105233886
3	GO:0008309	MF	double-stranded DNA exodeoxyribonuclease activity	3/620	3/9931	0.000242227	0.0173247	gene-LOC105226781;gene-LOC105223111;gene-LOC105231280	LOC105226781;LOC105223111;LOC105231280
31	GO:0005576	CC	extracellular region	31/620	248/9931	0.00024939	0.0177048	gene-LOC105222122;gene-LOC105226104;gene-LOC105227381;gene-LOC105227168;gene-LOC105221873;gene-LOC105223679;gene-LOC105226840;gene-LOC105223036;gene-LOC105227172;gene-LOC105223677;gene-LOC105226682;gene-LOC105226937;gene-LOC105232591;gene-LOC109579802;gene-LOC105232170;gene-LOC105228334;gene-LOC105227392;gene-LOC105231259;gene-LOC105221909;gene-LOC105234274;gene-LOC105223265;gene-LOC105225684;gen…	LOC105222122;LOC105226104;LOC105227381;LOC105227168;LOC105221873;LOC105223679;LOC105226840;LOC105223036;LOC105227172;LOC105223677;LOC105226682;LOC105226937;LOC105232591;LOC109579802;LOC105232170;LOC105228334;LOC105227392;LOC105231259;LOC105221909;LOC105234274;LOC105223265;LOC105225684;LOC105222552;LOC105222701;LOC105227379;LOC105230363;LOC105227622;LOC105231034;LOC105227887;LOC105222971;LOC105222…
72	GO:0048856	BP	anatomical structure development	72/620	757/9931	0.000297651	0.0209757	gene-LOC105222001;gene-LOC105225098;gene-LOC105223139;gene-LOC115066422;gene-LOC105223352;gene-LOC105223273;gene-LOC105222248;gene-LOC105226908;gene-LOC105222207;gene-LOC105233513;gene-LOC105232767;gene-LOC105223657;gene-LOC105232897;gene-LOC105232619;gene-LOC105233879;gene-LOC105226937;gene-LOC105225087;gene-LOC105230459;gene-LOC105227347;gene-LOC105231921;gene-LOC105232152;gene-LOC105229147;gen…	LOC105222001;LOC105225098;LOC105223139;LOC115066422;LOC105223352;LOC105223273;LOC105222248;LOC105226908;LOC105222207;LOC105233513;LOC105232767;LOC105223657;LOC105232897;LOC105232619;LOC105233879;LOC105226937;LOC105225087;LOC105230459;LOC105227347;LOC105231921;LOC105232152;LOC105229147;LOC105226312;LOC105225314;LOC105224132;LOC105228786;LOC105232755;LOC105233902;LOC105226624;LOC105233383;LOC105228…
5	GO:0016888	MF	endodeoxyribonuclease activity, producing 5'-phosphomonoesters	5/620	11/9931	0.000314371	0.0219922	gene-LOC105231538;gene-LOC105222969;gene-LOC105224519;gene-LOC105223111;gene-LOC105231280	LOC105231538;LOC105222969;LOC105224519;LOC105223111;LOC105231280
11	GO:0005815	CC	microtubule organizing center	11/620	53/9931	0.000352366	0.0241219	gene-LOC105221912;gene-LOC105222001;gene-LOC105222344;gene-LOC105230187;gene-LOC105227347;gene-LOC115066591;gene-LOC105225127;gene-LOC105230464;gene-LOC105224063;gene-LOC105224241;gene-LOC105222663	LOC105221912;LOC105222001;LOC105222344;LOC105230187;LOC105227347;LOC115066591;LOC105225127;LOC105230464;LOC105224063;LOC105224241;LOC105222663
7	GO:0010927	BP	cellular component assembly involved in morphogenesis	7/620	23/9931	0.000362964	0.0243262	gene-LOC105223555;gene-LOC115066508;gene-LOC105227168;gene-LOC105221873;gene-LOC105225684;gene-LOC115066414;gene-LOC105231259	LOC105223555;LOC115066508;LOC105227168;LOC105221873;LOC105225684;LOC115066414;LOC105231259
7	GO:0000725	BP	recombinational repair	7/620	23/9931	0.000362964	0.0243262	gene-LOC105233787;gene-LOC105229399;gene-LOC105229089;gene-LOC105230221;gene-LOC105225651;gene-LOC105225221;gene-LOC105227371	LOC105233787;LOC105229399;LOC105229089;LOC105230221;LOC105225651;LOC105225221;LOC105227371
7	GO:0000724	BP	double-strand break repair via homologous recombination	7/620	23/9931	0.000362964	0.0243262	gene-LOC105233787;gene-LOC105229399;gene-LOC105229089;gene-LOC105230221;gene-LOC105225651;gene-LOC105225221;gene-LOC105227371	LOC105233787;LOC105229399;LOC105229089;LOC105230221;LOC105225651;LOC105225221;LOC105227371
6	GO:0045448	BP	mitotic cell cycle, embryonic	6/620	17/9931	0.000394732	0.0257354	gene-LOC105231705;gene-LOC105228662;gene-LOC105222153;gene-LOC105229679;gene-LOC105227418;gene-LOC105227134	LOC105231705;LOC105228662;LOC105222153;LOC105229679;LOC105227418;LOC105227134
6	GO:0010389	BP	regulation of G2/M transition of mitotic cell cycle	6/620	17/9931	0.000394732	0.0257354	gene-LOC105231705;gene-LOC105228772;gene-LOC105228001;gene-LOC105229053;gene-LOC105226504;gene-LOC105229849	LOC105231705;LOC105228772;LOC105228001;LOC105229053;LOC105226504;LOC105229849
6	GO:1902749	BP	regulation of cell cycle G2/M phase transition	6/620	17/9931	0.000394732	0.0257354	gene-LOC105231705;gene-LOC105228772;gene-LOC105228001;gene-LOC105229053;gene-LOC105226504;gene-LOC105229849	LOC105231705;LOC105228772;LOC105228001;LOC105229053;LOC105226504;LOC105229849
6	GO:0005876	CC	spindle microtubule	6/620	17/9931	0.000394732	0.0257354	gene-LOC105221912;gene-LOC105228437;gene-LOC105223619;gene-LOC105227347;gene-LOC105222481;gene-LOC105222469	LOC105221912;LOC105228437;LOC105223619;LOC105227347;LOC105222481;LOC105222469
4	GO:0048134	BP	germ-line cyst formation	4/620	7/9931	0.000452396	0.0283383	gene-LOC105226368;gene-LOC105229679;gene-LOC105224698;gene-LOC105225177	LOC105226368;LOC105229679;LOC105224698;LOC105225177
4	GO:0007096	BP	regulation of exit from mitosis	4/620	7/9931	0.000452396	0.0283383	gene-LOC105222923;gene-LOC105234228;gene-LOC105225127;gene-LOC105227418	LOC105222923;LOC105234228;LOC105225127;LOC105227418
4	GO:0036064	CC	ciliary basal body	4/620	7/9931	0.000452396	0.0283383	gene-LOC105222001;gene-LOC105230464;gene-LOC105222344;gene-LOC105224063	LOC105222001;LOC105230464;LOC105222344;LOC105224063
13	GO:0042803	MF	protein homodimerization activity	13/620	72/9931	0.000448687	0.0283383	gene-LOC105221912;gene-LOC105226908;gene-Adf1-2;gene-LOC105226312;gene-LOC105224292;gene-LOC105225098;gene-LOC105223352;gene-LOC105225443;gene-LOC105224522;gene-LOC105234114;gene-LOC105228485;gene-LOC105229844;gene-LOC105224693	LOC105221912;LOC105226908;Adf1;LOC105226312;LOC105224292;LOC105225098;LOC105223352;LOC105225443;LOC105224522;LOC105234114;LOC105228485;LOC105229844;LOC105224693
4	GO:0004879	MF	nuclear receptor activity	4/620	7/9931	0.000452396	0.0283383	gene-LOC105227428;gene-LOC105233902;gene-LOC105229709;gene-LOC105226312	LOC105227428;LOC105233902;LOC105229709;LOC105226312
4	GO:0098531	MF	ligand-activated transcription factor activity	4/620	7/9931	0.000452396	0.0283383	gene-LOC105227428;gene-LOC105233902;gene-LOC105229709;gene-LOC105226312	LOC105227428;LOC105233902;LOC105229709;LOC105226312
7	GO:1901991	BP	negative regulation of mitotic cell cycle phase transition	7/620	24/9931	0.000485119	0.0298037	gene-LOC105231160;gene-LOC105228772;gene-LOC105234228;gene-LOC105222481;gene-LOC105229053;gene-LOC105226504;gene-LOC105222469	LOC105231160;LOC105228772;LOC105234228;LOC105222481;LOC105229053;LOC105226504;LOC105222469
7	GO:1901988	BP	negative regulation of cell cycle phase transition	7/620	24/9931	0.000485119	0.0298037	gene-LOC105231160;gene-LOC105228772;gene-LOC105234228;gene-LOC105222481;gene-LOC105229053;gene-LOC105226504;gene-LOC105222469	LOC105231160;LOC105228772;LOC105234228;LOC105222481;LOC105229053;LOC105226504;LOC105222469
5	GO:0033301	BP	cell cycle comprising mitosis without cytokinesis	5/620	12/9931	0.000511348	0.0308224	gene-LOC105222153;gene-LOC105228662;gene-LOC105227418;gene-LOC105229679;gene-LOC105231705	LOC105222153;LOC105228662;LOC105227418;LOC105229679;LOC105231705
5	GO:0045132	BP	meiotic chromosome segregation	5/620	12/9931	0.000511348	0.0308224	gene-LOC105221765;gene-LOC105221912;gene-LOC105230535;gene-LOC105224252;gene-LOC105228887	LOC105221765;LOC105221912;LOC105230535;LOC105224252;LOC105228887
6	GO:0042058	BP	regulation of epidermal growth factor receptor signaling pathway	6/620	18/9931	0.000561096	0.0334009	gene-LOC105232767;gene-LOC105228786;gene-LOC105233383;gene-LOC105233513;gene-LOC105228485;gene-LOC105223481	LOC105232767;LOC105228786;LOC105233383;LOC105233513;LOC105228485;LOC105223481
6	GO:1901184	BP	regulation of ERBB signaling pathway	6/620	18/9931	0.000561096	0.0334009	gene-LOC105232767;gene-LOC105228786;gene-LOC105233383;gene-LOC105233513;gene-LOC105228485;gene-LOC105223481	LOC105232767;LOC105228786;LOC105233383;LOC105233513;LOC105228485;LOC105223481
20	GO:0065009	BP	regulation of molecular function	20/620	142/9931	0.000601568	0.0355891	gene-LOC105233972;gene-LOC105231160;gene-LOC105225087;gene-LOC105228485;gene-LOC105231705;gene-LOC105232152;gene-LOC105227418;gene-LOC105227082;gene-LOC105224657;gene-LOC105233513;gene-LOC105227792;gene-LOC105231968;gene-LOC105233383;gene-LOC105225859;gene-LOC105224522;gene-LOC105227763;gene-LOC105233364;gene-LOC105225127;gene-LOC105229679;gene-LOC105226613	LOC105233972;LOC105231160;LOC105225087;LOC105228485;LOC105231705;LOC105232152;LOC105227418;LOC105227082;LOC105224657;LOC105233513;LOC105227792;LOC105231968;LOC105233383;LOC105225859;LOC105224522;LOC105227763;LOC105233364;LOC105225127;LOC105229679;LOC105226613
9	GO:0051338	BP	regulation of transferase activity	9/620	40/9931	0.000646645	0.0380212	gene-LOC105233972;gene-LOC105231705;gene-LOC105232152;gene-LOC105233513;gene-LOC105231968;gene-LOC105233383;gene-LOC105228485;gene-LOC105233364;gene-LOC105225127	LOC105233972;LOC105231705;LOC105232152;LOC105233513;LOC105231968;LOC105233383;LOC105228485;LOC105233364;LOC105225127
16	GO:0042802	MF	identical protein binding	16/620	105/9931	0.000753941	0.0437925	gene-LOC105221912;gene-LOC105226908;gene-Adf1-2;gene-LOC105226312;gene-LOC105224292;gene-LOC105225098;gene-LOC105223352;gene-LOC105225443;gene-LOC105228870;gene-LOC105224522;gene-LOC105234114;gene-LOC105228485;gene-LOC105229844;gene-LOC105222208;gene-LOC105224693;gene-LOC105229204	LOC105221912;LOC105226908;Adf1;LOC105226312;LOC105224292;LOC105225098;LOC105223352;LOC105225443;LOC105228870;LOC105224522;LOC105234114;LOC105228485;LOC105229844;LOC105222208;LOC105224693;LOC105229204
41	GO:0051128	BP	regulation of cellular component organization	41/620	385/9931	0.000766065	0.0442287	gene-LOC105221765;gene-LOC105221912;gene-LOC105232831;gene-LOC105234228;gene-LOC105222481;gene-LOC105223273;gene-LOC105222248;gene-LOC105230567;gene-LOC105222469;gene-LOC105224241;gene-LOC105231947;gene-LOC105232152;gene-LOC105222923;gene-LOC105231410;gene-LOC105228905;gene-LOC115066422;gene-LOC105233513;gene-LOC105230452;gene-LOC105224915;gene-LOC105228485;gene-LOC105228334;gene-LOC105232137;gen…	LOC105221765;LOC105221912;LOC105232831;LOC105234228;LOC105222481;LOC105223273;LOC105222248;LOC105230567;LOC105222469;LOC105224241;LOC105231947;LOC105232152;LOC105222923;LOC105231410;LOC105228905;LOC115066422;LOC105233513;LOC105230452;LOC105224915;LOC105228485;LOC105228334;LOC105232137;LOC105225127;LOC105229204;LOC105229747;LOC105229042;LOC115066632;LOC105225259;LOC105229944;LOC105228067;LOC105222…
5	GO:0030312	CC	external encapsulating structure	5/620	13/9931	0.000788495	0.0452511	gene-LOC105223555;gene-LOC105222792;gene-LOC105233460;gene-LOC105221873;gene-LOC115066414	LOC105223555;LOC105222792;LOC105233460;LOC105221873;LOC115066414
20	GO:0042623	MF	ATPase activity, coupled	20/620	146/9931	0.000797831	0.0455144	gene-LOC105221912;gene-LOC105229290;gene-LOC105223619;gene-LOC105233787;gene-LOC105228957;gene-LOC105225911;gene-LOC105221766;gene-LOC105229089;gene-LOC105230037;gene-LOC105233473;gene-LOC105228001;gene-LOC105230235;gene-LOC105231986;gene-LOC105226635;gene-LOC105225651;gene-LOC105228187;gene-LOC105222099;gene-LOC105222969;gene-LOC105225407;gene-LOC105226613	LOC105221912;LOC105229290;LOC105223619;LOC105233787;LOC105228957;LOC105225911;LOC105221766;LOC105229089;LOC105230037;LOC105233473;LOC105228001;LOC105230235;LOC105231986;LOC105226635;LOC105225651;LOC105228187;LOC105222099;LOC105222969;LOC105225407;LOC105226613
4	GO:0042555	CC	MCM complex	4/620	8/9931	0.000860161	0.0487798	gene-LOC105230235;gene-LOC105229089;gene-LOC105228957;gene-LOC105226613	LOC105230235;LOC105229089;LOC105228957;LOC105226613
3	GO:0045977	BP	positive regulation of mitotic cell cycle, embryonic	3/620	4/9931	0.000923748	0.0514721	gene-LOC105222885;gene-LOC105229849;gene-LOC105230556	LOC105222885;LOC105229849;LOC105230556
3	GO:0036058	BP	filtration diaphragm assembly	3/620	4/9931	0.000923748	0.0514721	gene-LOC105232206;gene-LOC115066632;gene-LOC105233513	LOC105232206;LOC115066632;LOC105233513
3	GO:0008297	MF	single-stranded DNA exodeoxyribonuclease activity	3/620	4/9931	0.000923748	0.0514721	gene-LOC105226781;gene-LOC105223111;gene-LOC105231280	LOC105226781;LOC105223111;LOC105231280
14	GO:0006310	BP	DNA recombination	14/620	88/9931	0.00102975	0.0564094	gene-LOC105229290;gene-LOC105233787;gene-LOC105229399;gene-LOC105231538;gene-LOC105230293;gene-LOC105229089;gene-LOC115066230;gene-LOC105228001;gene-LOC105233996;gene-LOC105225651;gene-LOC105223111;gene-LOC105227371;gene-LOC105230221;gene-LOC105225221	LOC105229290;LOC105233787;LOC105229399;LOC105231538;LOC105230293;LOC105229089;LOC115066230;LOC105228001;LOC105233996;LOC105225651;LOC105223111;LOC105227371;LOC105230221;LOC105225221
16	GO:0050790	BP	regulation of catalytic activity	16/620	108/9931	0.00103001	0.0564094	gene-LOC105233972;gene-LOC105225087;gene-LOC105231705;gene-LOC105232152;gene-LOC105227082;gene-LOC105224657;gene-LOC105233513;gene-LOC105227792;gene-LOC105231968;gene-LOC105233383;gene-LOC105228485;gene-LOC105227763;gene-LOC105233364;gene-LOC105225127;gene-LOC105225859;gene-LOC105226613	LOC105233972;LOC105225087;LOC105231705;LOC105232152;LOC105227082;LOC105224657;LOC105233513;LOC105227792;LOC105231968;LOC105233383;LOC105228485;LOC105227763;LOC105233364;LOC105225127;LOC105225859;LOC105226613
16	GO:0004386	MF	helicase activity	16/620	108/9931	0.00103001	0.0564094	gene-LOC105229290;gene-LOC105221766;gene-LOC105228957;gene-LOC105225911;gene-LOC105230235;gene-LOC105229089;gene-LOC105230037;gene-LOC105233473;gene-LOC105228001;gene-LOC105226613;gene-LOC105231986;gene-LOC105222099;gene-LOC105225651;gene-LOC105228187;gene-LOC105222969;gene-LOC105225407	LOC105229290;LOC105221766;LOC105228957;LOC105225911;LOC105230235;LOC105229089;LOC105230037;LOC105233473;LOC105228001;LOC105226613;LOC105231986;LOC105222099;LOC105225651;LOC105228187;LOC105222969;LOC105225407
6	GO:0070192	BP	chromosome organization involved in meiotic cell cycle	6/620	20/9931	0.00105227	0.056977	gene-LOC105233787;gene-LOC105234228;gene-LOC105233513;gene-LOC105230535;gene-LOC105222208;gene-LOC105222096	LOC105233787;LOC105234228;LOC105233513;LOC105230535;LOC105222208;LOC105222096
9	GO:0006302	BP	double-strand break repair	9/620	43/9931	0.0011277	0.0607182	gene-LOC105233787;gene-LOC105229399;gene-LOC105231280;gene-LOC105229089;gene-LOC105228001;gene-LOC105230221;gene-LOC105225651;gene-LOC105225221;gene-LOC105227371	LOC105233787;LOC105229399;LOC105231280;LOC105229089;LOC105228001;LOC105230221;LOC105225651;LOC105225221;LOC105227371
8	GO:0070161	CC	anchoring junction	8/620	35/9931	0.00115206	0.061341	gene-LOC105230459;gene-LOC105228959;gene-LOC115066632;gene-LOC105223102;gene-LOC105231968;gene-LOC105228485;gene-LOC105223481;gene-LOC105225859	LOC105230459;LOC105228959;LOC115066632;LOC105223102;LOC105231968;LOC105228485;LOC105223481;LOC105225859
8	GO:0005912	CC	adherens junction	8/620	35/9931	0.00115206	0.061341	gene-LOC105230459;gene-LOC105228959;gene-LOC115066632;gene-LOC105223102;gene-LOC105231968;gene-LOC105228485;gene-LOC105223481;gene-LOC105225859	LOC105230459;LOC105228959;LOC115066632;LOC105223102;LOC105231968;LOC105228485;LOC105223481;LOC105225859
166	GO:0050794	BP	regulation of cellular process	166/620	2129/9931	0.00119467	0.0629105	gene-LOC105221912;gene-LOC105226095;gene-LOC105226312;gene-LOC105234267;gene-LOC105232996;gene-LOC105222207;gene-LOC105226818;gene-LOC105232767;gene-LOC105233787;gene-LOC105230459;gene-LOC105229104;gene-LOC105231921;gene-LOC105232152;gene-LOC105222923;gene-LOC105224755;gene-LOC105223139;gene-LOC115066422;gene-LOC109579412;gene-LOC105228786;gene-LOC105230452;gene-LOC105233902;gene-LOC105233383;gen…	LOC105221912;LOC105226095;LOC105226312;LOC105234267;LOC105232996;LOC105222207;LOC105226818;LOC105232767;LOC105233787;LOC105230459;LOC105229104;LOC105231921;LOC105232152;LOC105222923;LOC105224755;LOC105223139;LOC115066422;LOC109579412;LOC105228786;LOC105230452;LOC105233902;LOC105233383;LOC105225948;LOC105223182;LOC105228772;LOC105222481;LOC105229824;LOC105227792;LOC105223519;LOC105222216;LOC105225…
11	GO:0007169	BP	transmembrane receptor protein tyrosine kinase signaling pathway	11/620	61/9931	0.00122695	0.0642576	gene-LOC105223555;gene-LOC105223801;gene-LOC105231259;gene-LOC105225327;gene-LOC105232152;gene-LOC105233513;gene-LOC105222207;gene-LOC105225684;gene-LOC105227075;gene-LOC105221984;gene-LOC105230971	LOC105223555;LOC105223801;LOC105231259;LOC105225327;LOC105232152;LOC105233513;LOC105222207;LOC105225684;LOC105227075;LOC105221984;LOC105230971
140	GO:0003676	MF	nucleic acid binding	140/620	1751/9931	0.00129177	0.0672842	gene-LOC105225294;gene-LOC105226095;gene-LOC105223139;gene-LOC105230293;gene-LOC105228662;gene-LOC105229263;gene-LOC105232996;gene-LOC105222207;gene-LOC105222442;gene-LOC105226713;gene-LOC105233787;gene-LOC105229104;gene-LOC105224292;gene-LOC105225063;gene-LOC105224755;gene-LOC105228949;gene-LOC115066422;gene-LOC105226013;gene-LOC105225064;gene-LOC105233902;gene-LOC105229624;gene-LOC105228220;gen…	LOC105225294;LOC105226095;LOC105223139;LOC105230293;LOC105228662;LOC105229263;LOC105232996;LOC105222207;LOC105222442;LOC105226713;LOC105233787;LOC105229104;LOC105224292;LOC105225063;LOC105224755;LOC105228949;LOC115066422;LOC105226013;LOC105225064;LOC105233902;LOC105229624;LOC105228220;LOC105230523;LOC105226899;LOC105228582;LOC105229944;LOC105229290;LOC105223858;LOC105231070;LOC105228479;LOC105228…
7	GO:0032993	CC	protein-DNA complex	7/620	28/9931	0.00133396	0.0691064	gene-LOC105225294;gene-LOC105232579;gene-LOC105233473;gene-LOC105231986;gene-LOC105224123;gene-LOC105224486;gene-LOC105232540	LOC105225294;LOC105232579;LOC105233473;LOC105231986;LOC105224123;LOC105224486;LOC105232540
18	GO:0004674	MF	protein serine/threonine kinase activity	18/620	130/9931	0.00137086	0.0706359	gene-LOC105222096;gene-LOC105223177;gene-LOC105227347;gene-LOC105228772;gene-LOC105232152;gene-LOC105223735;gene-LOC105231019;gene-LOC105223340;gene-LOC105222106;gene-LOC105231013;gene-LOC105229053;gene-LOC105231968;gene-LOC105222885;gene-LOC105223273;gene-LOC105224141;gene-LOC105231441;gene-LOC105224241;gene-LOC105225859	LOC105222096;LOC105223177;LOC105227347;LOC105228772;LOC105232152;LOC105223735;LOC105231019;LOC105223340;LOC105222106;LOC105231013;LOC105229053;LOC105231968;LOC105222885;LOC105223273;LOC105224141;LOC105231441;LOC105224241;LOC105225859
6	GO:0051347	BP	positive regulation of transferase activity	6/620	21/9931	0.00139633	0.0715638	gene-LOC105233972;gene-LOC105232152;gene-LOC105233513;gene-LOC105231968;gene-LOC105228485;gene-LOC105225127	LOC105233972;LOC105232152;LOC105233513;LOC105231968;LOC105228485;LOC105225127
178	GO:0050789	BP	regulation of biological process	178/620	2317/9931	0.00141345	0.0717582	gene-LOC105221912;gene-LOC105226095;gene-LOC105223139;gene-LOC105234267;gene-LOC105232996;gene-LOC105222207;gene-LOC105226818;gene-LOC105232767;gene-LOC105222208;gene-LOC105233787;gene-LOC105230459;gene-LOC105229104;gene-LOC105231921;gene-LOC105232152;gene-LOC105222923;gene-LOC105224755;gene-LOC105226312;gene-LOC115066422;gene-LOC109579412;gene-LOC105228786;gene-LOC105230452;gene-LOC105233902;gen…	LOC105221912;LOC105226095;LOC105223139;LOC105234267;LOC105232996;LOC105222207;LOC105226818;LOC105232767;LOC105222208;LOC105233787;LOC105230459;LOC105229104;LOC105231921;LOC105232152;LOC105222923;LOC105224755;LOC105226312;LOC115066422;LOC109579412;LOC105228786;LOC105230452;LOC105233902;LOC105233383;LOC105225948;LOC105223182;LOC105228772;LOC105222481;LOC105229824;LOC105227792;LOC105223519;LOC105222…
17	GO:0004519	MF	endonuclease activity	17/620	117/9931	0.0014151	0.0717582	gene-LOC105228416;gene-LOC105231538;gene-LOC105228280;gene-LOC105223550;gene-LOC105230173;gene-LOC105231047;gene-LOC105231280;gene-LOC105227631;gene-LOC105230589;gene-LOC105229142;gene-LOC105229669;gene-LOC105223111;gene-LOC105224519;gene-LOC105222208;gene-LOC105229885;gene-LOC105222317;gene-LOC105222969	LOC105228416;LOC105231538;LOC105228280;LOC105223550;LOC105230173;LOC105231047;LOC105231280;LOC105227631;LOC105230589;LOC105229142;LOC105229669;LOC105223111;LOC105224519;LOC105222208;LOC105229885;LOC105222317;LOC105222969
4	GO:0035186	BP	syncytial blastoderm mitotic cell cycle	4/620	9/9931	0.00147208	0.0733919	gene-LOC105222153;gene-LOC105227418;gene-LOC105229679;gene-LOC105231705	LOC105222153;LOC105227418;LOC105229679;LOC105231705
4	GO:0005828	CC	kinetochore microtubule	4/620	9/9931	0.00147208	0.0733919	gene-LOC105228437;gene-LOC105222481;gene-LOC105222469;gene-LOC105227347	LOC105228437;LOC105222481;LOC105222469;LOC105227347
4	GO:0004529	MF	exodeoxyribonuclease activity	4/620	9/9931	0.00147208	0.0733919	gene-LOC105228416;gene-LOC105226781;gene-LOC105223111;gene-LOC105231280	LOC105228416;LOC105226781;LOC105223111;LOC105231280
26	GO:0004252	MF	serine-type endopeptidase activity	26/620	217/9931	0.00147795	0.0733919	gene-LOC105222124;gene-LOC105227168;gene-LOC105226882;gene-LOC105233069;gene-LOC105225696;gene-LOC105228387;gene-LOC115066249;gene-LOC105231826;gene-LOC109579802;gene-LOC109579803;gene-LOC105225828;gene-LOC105222944;gene-LOC105223266;gene-LOC105233064;gene-LOC105228384;gene-LOC105226970;gene-LOC105223764;gene-LOC105228380;gene-LOC105224319;gene-LOC105227548;gene-LOC105226518;gene-LOC105231034;gen…	LOC105222124;LOC105227168;LOC105226882;LOC105233069;LOC105225696;LOC105228387;LOC115066249;LOC105231826;LOC109579802;LOC109579803;LOC105225828;LOC105222944;LOC105223266;LOC105233064;LOC105228384;LOC105226970;LOC105223764;LOC105228380;LOC105224319;LOC105227548;LOC105226518;LOC105231034;LOC105231033;LOC105228508;LOC105228509;LOC105232846
42	GO:0051239	BP	regulation of multicellular organismal process	42/620	410/9931	0.00159815	0.0789521	gene-LOC105221765;gene-LOC105226312;gene-LOC105223273;gene-LOC105222248;gene-LOC105222207;gene-LOC105230567;gene-LOC105223657;gene-LOC105230459;gene-LOC105227347;gene-LOC105232152;gene-LOC105231004;gene-LOC105231410;gene-LOC105228903;gene-LOC105233513;gene-LOC105224693;gene-LOC105224915;gene-LOC105228485;gene-LOC105228334;gene-LOC105224448;gene-LOC105229747;gene-Adf1-2;gene-LOC105228772;gene-LOC1…	LOC105221765;LOC105226312;LOC105223273;LOC105222248;LOC105222207;LOC105230567;LOC105223657;LOC105230459;LOC105227347;LOC105232152;LOC105231004;LOC105231410;LOC105228903;LOC105233513;LOC105224693;LOC105224915;LOC105228485;LOC105228334;LOC105224448;LOC105229747;Adf1;LOC105228772;LOC115066632;LOC105223481;LOC105229824;LOC105229944;LOC105231968;LOC105224314;LOC105222885;LOC105229849;LOC105224698;LOC1…
5	GO:0090307	BP	mitotic spindle assembly	5/620	15/9931	0.00165709	0.080832	gene-LOC105221912;gene-LOC105232862;gene-LOC105223619;gene-LOC105228887;gene-LOC105224241	LOC105221912;LOC105232862;LOC105223619;LOC105228887;LOC105224241
7	GO:0040014	BP	regulation of multicellular organism growth	7/620	29/9931	0.00166519	0.080832	gene-LOC105230459;gene-LOC105231004;gene-LOC105224693;gene-LOC105222207;gene-LOC105228485;gene-LOC105228334;gene-LOC105221984	LOC105230459;LOC105231004;LOC105224693;LOC105222207;LOC105228485;LOC105228334;LOC105221984
8	GO:0045787	BP	positive regulation of cell cycle	8/620	37/9931	0.00169228	0.0815014	gene-LOC105225261;gene-LOC105228067;gene-LOC105228001;gene-LOC105231986;gene-LOC105222885;gene-LOC105229849;gene-LOC105230556;gene-LOC105227418	LOC105225261;LOC105228067;LOC105228001;LOC105231986;LOC105222885;LOC105229849;LOC105230556;LOC105227418
6	GO:0032886	BP	regulation of microtubule-based process	6/620	22/9931	0.00181993	0.0865808	gene-LOC105221912;gene-LOC105224241;gene-LOC105229824;gene-LOC105230464;gene-LOC105222469;gene-LOC105232831	LOC105221912;LOC105224241;LOC105229824;LOC105230464;LOC105222469;LOC105232831
6	GO:0071900	BP	regulation of protein serine/threonine kinase activity	6/620	22/9931	0.00181993	0.0865808	gene-LOC105231705;gene-LOC105232152;gene-LOC105233513;gene-LOC105231968;gene-LOC105228485;gene-LOC105233364	LOC105231705;LOC105232152;LOC105233513;LOC105231968;LOC105228485;LOC105233364
47	GO:0043228	CC	non-membrane-bounded organelle	47/620	479/9931	0.00183388	0.0865808	gene-LOC105221765;gene-LOC105221912;gene-LOC105227306;gene-LOC105224134;gene-LOC105226312;gene-LOC105234228;gene-LOC105224137;gene-LOC105223352;gene-LOC115065995;gene-LOC105230567;gene-LOC105222469;gene-LOC105222208;gene-LOC105230464;gene-LOC105229342;gene-LOC105227347;gene-LOC105224292;gene-LOC105222825;gene-LOC105228905;gene-LOC105226818;gene-LOC105229209;gene-LOC105228887;gene-LOC105230502;gen…	LOC105221765;LOC105221912;LOC105227306;LOC105224134;LOC105226312;LOC105234228;LOC105224137;LOC105223352;LOC115065995;LOC105230567;LOC105222469;LOC105222208;LOC105230464;LOC105229342;LOC105227347;LOC105224292;LOC105222825;LOC105228905;LOC105226818;LOC105229209;LOC105228887;LOC105230502;LOC105232137;LOC105225127;LOC105229679;LOC105228437;LOC105228565;LOC105228650;LOC105232831;LOC105222344;LOC105222…
47	GO:0043232	CC	intracellular non-membrane-bounded organelle	47/620	479/9931	0.00183388	0.0865808	gene-LOC105221765;gene-LOC105221912;gene-LOC105227306;gene-LOC105224134;gene-LOC105226312;gene-LOC105234228;gene-LOC105224137;gene-LOC105223352;gene-LOC115065995;gene-LOC105230567;gene-LOC105222469;gene-LOC105222208;gene-LOC105230464;gene-LOC105229342;gene-LOC105227347;gene-LOC105224292;gene-LOC105222825;gene-LOC105228905;gene-LOC105226818;gene-LOC105229209;gene-LOC105228887;gene-LOC105230502;gen…	LOC105221765;LOC105221912;LOC105227306;LOC105224134;LOC105226312;LOC105234228;LOC105224137;LOC105223352;LOC115065995;LOC105230567;LOC105222469;LOC105222208;LOC105230464;LOC105229342;LOC105227347;LOC105224292;LOC105222825;LOC105228905;LOC105226818;LOC105229209;LOC105228887;LOC105230502;LOC105232137;LOC105225127;LOC105229679;LOC105228437;LOC105228565;LOC105228650;LOC105232831;LOC105222344;LOC105222…
21	GO:0040008	BP	regulation of growth	21/620	167/9931	0.00187743	0.0882025	gene-LOC105221765;gene-LOC105230459;gene-LOC105222410;gene-LOC105226312;gene-LOC105231070;gene-LOC105231004;gene-LOC105231410;gene-LOC105231947;gene-LOC105228903;gene-LOC105233513;gene-LOC105222248;gene-LOC105227887;gene-LOC105222207;gene-LOC105223273;gene-LOC105228485;gene-LOC105225032;gene-LOC105228334;gene-LOC105233247;gene-LOC105221984;gene-LOC105224693;gene-LOC105225859	LOC105221765;LOC105230459;LOC105222410;LOC105226312;LOC105231070;LOC105231004;LOC105231410;LOC105231947;LOC105228903;LOC105233513;LOC105222248;LOC105227887;LOC105222207;LOC105223273;LOC105228485;LOC105225032;LOC105228334;LOC105233247;LOC105221984;LOC105224693;LOC105225859
12	GO:0007167	BP	enzyme linked receptor protein signaling pathway	12/620	74/9931	0.00195119	0.0907775	gene-LOC105223555;gene-LOC105226937;gene-LOC105223801;gene-LOC105231259;gene-LOC105225327;gene-LOC105232152;gene-LOC105233513;gene-LOC105222207;gene-LOC105225684;gene-LOC105227075;gene-LOC105221984;gene-LOC105230971	LOC105223555;LOC105226937;LOC105223801;LOC105231259;LOC105225327;LOC105232152;LOC105233513;LOC105222207;LOC105225684;LOC105227075;LOC105221984;LOC105230971
25	GO:0007166	BP	cell surface receptor signaling pathway	25/620	209/9931	0.0019957	0.0924	gene-LOC105222207;gene-LOC105233513;gene-LOC105230971;gene-LOC105223555;gene-LOC105226937;gene-LOC105223801;gene-LOC105232152;gene-LOC105224857;gene-LOC109579802;gene-LOC105233530;gene-LOC105228559;gene-LOC105224639;gene-LOC105224522;gene-LOC105231259;gene-LOC105223047;gene-LOC105221941;gene-LOC105229824;gene-LOC105223519;gene-LOC105225684;gene-LOC105221984;gene-LOC105225090;gene-LOC105225327;gen…	LOC105222207;LOC105233513;LOC105230971;LOC105223555;LOC105226937;LOC105223801;LOC105232152;LOC105224857;LOC109579802;LOC105233530;LOC105228559;LOC105224639;LOC105224522;LOC105231259;LOC105223047;LOC105221941;LOC105229824;LOC105223519;LOC105225684;LOC105221984;LOC105225090;LOC105225327;LOC105228699;LOC105224897;LOC105227075
193	GO:0065007	BP	biological regulation	193/620	2558/9931	0.0020243	0.0932735	gene-LOC105221912;gene-LOC105225294;gene-LOC105226095;gene-LOC105223139;gene-LOC105234267;gene-LOC105227781;gene-LOC105222207;gene-LOC105226818;gene-LOC105232767;gene-LOC105222208;gene-LOC105223729;gene-LOC105233787;gene-LOC105230459;gene-LOC105229104;gene-LOC105231921;gene-LOC105232152;gene-LOC105222923;gene-LOC105224755;gene-LOC105226312;gene-LOC115066422;gene-LOC109579412;gene-LOC105228786;gen…	LOC105221912;LOC105225294;LOC105226095;LOC105223139;LOC105234267;LOC105227781;LOC105222207;LOC105226818;LOC105232767;LOC105222208;LOC105223729;LOC105233787;LOC105230459;LOC105229104;LOC105231921;LOC105232152;LOC105222923;LOC105224755;LOC105226312;LOC115066422;LOC109579412;LOC105228786;LOC105230452;LOC105233902;LOC105233383;LOC105225948;LOC105233460;LOC105229187;LOC105223182;LOC105228772;LOC105222…
53	GO:0006950	BP	response to stress	53/620	560/9931	0.00212833	0.0975979	gene-LOC105231538;gene-LOC105221766;gene-LOC105230173;gene-LOC105229831;gene-LOC105229089;gene-LOC105227371;gene-LOC105231013;gene-LOC105227781;gene-LOC105222207;gene-LOC105223111;gene-LOC105222442;gene-LOC105222460;gene-LOC105226682;gene-LOC105229125;gene-LOC105233787;gene-LOC105222410;gene-LOC105231280;gene-LOC105232152;gene-LOC105223182;gene-LOC105230589;gene-LOC105226624;gene-LOC105230502;gen…	LOC105231538;LOC105221766;LOC105230173;LOC105229831;LOC105229089;LOC105227371;LOC105231013;LOC105227781;LOC105222207;LOC105223111;LOC105222442;LOC105222460;LOC105226682;LOC105229125;LOC105233787;LOC105222410;LOC105231280;LOC105232152;LOC105223182;LOC105230589;LOC105226624;LOC105230502;LOC105228191;LOC105223389;LOC105222134;LOC105228772;LOC105223481;LOC105228001;LOC105233996;LOC105234114;LOC105223…
3	GO:0035825	BP	homologous recombination	3/620	5/9931	0.00220207	0.0976389	gene-LOC105230293;gene-LOC105233787;gene-LOC105225651	LOC105230293;LOC105233787;LOC105225651
3	GO:0007131	BP	reciprocal meiotic recombination	3/620	5/9931	0.00220207	0.0976389	gene-LOC105230293;gene-LOC105233787;gene-LOC105225651	LOC105230293;LOC105233787;LOC105225651
3	GO:0030725	BP	germline ring canal formation	3/620	5/9931	0.00220207	0.0976389	gene-LOC105225314;gene-LOC105233513;gene-LOC105227347	LOC105225314;LOC105233513;LOC105227347
3	GO:0007127	BP	meiosis I	3/620	5/9931	0.00220207	0.0976389	gene-LOC105222153;gene-LOC105233972;gene-LOC105225127	LOC105222153;LOC105233972;LOC105225127
3	GO:0043063	BP	intercellular bridge organization	3/620	5/9931	0.00220207	0.0976389	gene-LOC105225314;gene-LOC105233513;gene-LOC105227347	LOC105225314;LOC105233513;LOC105227347
5	GO:0000077	BP	DNA damage checkpoint	5/620	16/9931	0.0022878	0.0976389	gene-LOC105223073;gene-LOC105229053;gene-LOC105231013;gene-LOC105222134;gene-LOC105228772	LOC105223073;LOC105229053;LOC105231013;LOC105222134;LOC105228772
5	GO:0055057	BP	neuroblast division	5/620	16/9931	0.0022878	0.0976389	gene-LOC105233902;gene-LOC105227418;gene-LOC105222344;gene-LOC105229053;gene-LOC105222248	LOC105233902;LOC105227418;LOC105222344;LOC105229053;LOC105222248
5	GO:0036445	BP	neuronal stem cell division	5/620	16/9931	0.0022878	0.0976389	gene-LOC105233902;gene-LOC105227418;gene-LOC105222344;gene-LOC105229053;gene-LOC105222248	LOC105233902;LOC105227418;LOC105222344;LOC105229053;LOC105222248
4	GO:0071902	BP	positive regulation of protein serine/threonine kinase activity	4/620	10/9931	0.00233298	0.0976389	gene-LOC105232152;gene-LOC105231968;gene-LOC105228485;gene-LOC105233513	LOC105232152;LOC105231968;LOC105228485;LOC105233513
4	GO:0044774	BP	mitotic DNA integrity checkpoint	4/620	10/9931	0.00233298	0.0976389	gene-LOC105229053;gene-LOC105226504;gene-LOC105222134;gene-LOC105228772	LOC105229053;LOC105226504;LOC105222134;LOC105228772
5	GO:0043186	CC	P granule	5/620	16/9931	0.0022878	0.0976389	gene-LOC105222208;gene-LOC105224292;gene-LOC105222099;gene-LOC105230567;gene-LOC105228650	LOC105222208;LOC105224292;LOC105222099;LOC105230567;LOC105228650
4	GO:0005913	CC	cell-cell adherens junction	4/620	10/9931	0.00233298	0.0976389	gene-LOC115066632;gene-LOC105231968;gene-LOC105228485;gene-LOC105223481	LOC115066632;LOC105231968;LOC105228485;LOC105223481
4	GO:0009897	CC	external side of plasma membrane	4/620	10/9931	0.00233298	0.0976389	gene-LOC105223555;gene-LOC105231259;gene-LOC105225684;gene-LOC115066508	LOC105223555;LOC105231259;LOC105225684;LOC115066508
3	GO:0030371	MF	translation repressor activity	3/620	5/9931	0.00220207	0.0976389	gene-LOC105222248;gene-LOC105231371;gene-LOC105231947	LOC105222248;LOC105231371;LOC105231947
27	GO:0017171	MF	serine hydrolase activity	27/620	235/9931	0.0022931	0.0976389	gene-LOC105222124;gene-LOC105227168;gene-LOC105226882;gene-LOC105233069;gene-LOC105225696;gene-LOC105228387;gene-LOC115066249;gene-LOC105231826;gene-LOC109579802;gene-LOC109579803;gene-LOC105225828;gene-LOC105222944;gene-LOC105227202;gene-LOC105223266;gene-LOC105233064;gene-LOC105228384;gene-LOC105226970;gene-LOC105223764;gene-LOC105228380;gene-LOC105224319;gene-LOC105227548;gene-LOC105226518;gen…	LOC105222124;LOC105227168;LOC105226882;LOC105233069;LOC105225696;LOC105228387;LOC115066249;LOC105231826;LOC109579802;LOC109579803;LOC105225828;LOC105222944;LOC105227202;LOC105223266;LOC105233064;LOC105228384;LOC105226970;LOC105223764;LOC105228380;LOC105224319;LOC105227548;LOC105226518;LOC105231034;LOC105231033;LOC105228508;LOC105228509;LOC105232846
27	GO:0008236	MF	serine-type peptidase activity	27/620	235/9931	0.0022931	0.0976389	gene-LOC105222124;gene-LOC105227168;gene-LOC105226882;gene-LOC105233069;gene-LOC105225696;gene-LOC105228387;gene-LOC115066249;gene-LOC105231826;gene-LOC109579802;gene-LOC109579803;gene-LOC105225828;gene-LOC105222944;gene-LOC105227202;gene-LOC105223266;gene-LOC105233064;gene-LOC105228384;gene-LOC105226970;gene-LOC105223764;gene-LOC105228380;gene-LOC105224319;gene-LOC105227548;gene-LOC105226518;gen…	LOC105222124;LOC105227168;LOC105226882;LOC105233069;LOC105225696;LOC105228387;LOC115066249;LOC105231826;LOC109579802;LOC109579803;LOC105225828;LOC105222944;LOC105227202;LOC105223266;LOC105233064;LOC105228384;LOC105226970;LOC105223764;LOC105228380;LOC105224319;LOC105227548;LOC105226518;LOC105231034;LOC105231033;LOC105228508;LOC105228509;LOC105232846
27	GO:0016825	MF	hydrolase activity, acting on acid phosphorus-nitrogen bonds	27/620	235/9931	0.0022931	0.0976389	gene-LOC105222124;gene-LOC105227168;gene-LOC105226882;gene-LOC105233069;gene-LOC105225696;gene-LOC105228387;gene-LOC115066249;gene-LOC105231826;gene-LOC109579802;gene-LOC109579803;gene-LOC105225828;gene-LOC105222944;gene-LOC105227202;gene-LOC105223266;gene-LOC105233064;gene-LOC105228384;gene-LOC105226970;gene-LOC105223764;gene-LOC105228380;gene-LOC105224319;gene-LOC105227548;gene-LOC105226518;gen…	LOC105222124;LOC105227168;LOC105226882;LOC105233069;LOC105225696;LOC105228387;LOC115066249;LOC105231826;LOC109579802;LOC109579803;LOC105225828;LOC105222944;LOC105227202;LOC105223266;LOC105233064;LOC105228384;LOC105226970;LOC105223764;LOC105228380;LOC105224319;LOC105227548;LOC105226518;LOC105231034;LOC105231033;LOC105228508;LOC105228509;LOC105232846
33	GO:2000026	BP	regulation of multicellular organismal development	33/620	305/9931	0.00236373	0.0984958	gene-LOC105221765;gene-LOC105226312;gene-LOC105223273;gene-LOC105222248;gene-LOC105222207;gene-LOC105230567;gene-LOC105227347;gene-LOC105232152;gene-LOC105231410;gene-LOC105228903;gene-LOC105233513;gene-LOC105224915;gene-LOC105229747;gene-Adf1-2;gene-LOC105228772;gene-LOC115066632;gene-LOC105223481;gene-LOC105229824;gene-LOC105229944;gene-LOC105231968;gene-LOC105224314;gene-LOC105222885;gene-LOC1…	LOC105221765;LOC105226312;LOC105223273;LOC105222248;LOC105222207;LOC105230567;LOC105227347;LOC105232152;LOC105231410;LOC105228903;LOC105233513;LOC105224915;LOC105229747;Adf1;LOC105228772;LOC115066632;LOC105223481;LOC105229824;LOC105229944;LOC105231968;LOC105224314;LOC105222885;LOC105229849;LOC105233247;LOC105226284;LOC105226908;LOC105227418;LOC105225098;LOC105228067;LOC105222099;LOC105230556;LOC1…
7	GO:0045859	BP	regulation of protein kinase activity	7/620	31/9931	0.00251639	0.104403	gene-LOC105231705;gene-LOC105232152;gene-LOC105233513;gene-LOC105231968;gene-LOC105233383;gene-LOC105228485;gene-LOC105233364	LOC105231705;LOC105232152;LOC105233513;LOC105231968;LOC105233383;LOC105228485;LOC105233364
9	GO:0008356	BP	asymmetric cell division	9/620	48/9931	0.00253811	0.10485	gene-LOC105229053;gene-LOC105222344;gene-LOC115066591;gene-LOC105227418;gene-LOC105222248;gene-LOC105230464;gene-LOC105230535;gene-LOC105231441;gene-LOC105222469	LOC105229053;LOC105222344;LOC115066591;LOC105227418;LOC105222248;LOC105230464;LOC105230535;LOC105231441;LOC105222469
126	GO:0043231	CC	intracellular membrane-bounded organelle	126/620	1578/9931	0.00258868	0.10648	gene-LOC105221912;gene-LOC105226095;gene-LOC105223139;gene-LOC105223239;gene-LOC105232996;gene-LOC105232767;gene-LOC105222442;gene-LOC105229104;gene-LOC105227305;gene-LOC105222923;gene-LOC105224755;gene-LOC105226312;gene-LOC105233473;gene-LOC105228786;gene-LOC105233902;gene-LOC105226565;gene-LOC105230502;gene-LOC105223939;gene-LOC105228772;gene-LOC105228582;gene-LOC105229944;gene-LOC105231867;gen…	LOC105221912;LOC105226095;LOC105223139;LOC105223239;LOC105232996;LOC105232767;LOC105222442;LOC105229104;LOC105227305;LOC105222923;LOC105224755;LOC105226312;LOC105233473;LOC105228786;LOC105233902;LOC105226565;LOC105230502;LOC105223939;LOC105228772;LOC105228582;LOC105229944;LOC105231867;LOC105233364;LOC105233683;LOC105229290;LOC105223858;LOC105230593;LOC105227418;LOC105228872;LOC105228870;LOC105229…
16	GO:0048638	BP	regulation of developmental growth	16/620	116/9931	0.00275377	0.112307	gene-LOC105221765;gene-LOC105230459;gene-LOC105231004;gene-LOC105231410;gene-LOC105221984;gene-LOC105228903;gene-LOC105233513;gene-LOC105222248;gene-LOC105222207;gene-LOC105223273;gene-LOC105228485;gene-LOC105225032;gene-LOC105228334;gene-LOC105233247;gene-LOC105224693;gene-LOC105225859	LOC105221765;LOC105230459;LOC105231004;LOC105231410;LOC105221984;LOC105228903;LOC105233513;LOC105222248;LOC105222207;LOC105223273;LOC105228485;LOC105225032;LOC105228334;LOC105233247;LOC105224693;LOC105225859
6	GO:0045931	BP	positive regulation of mitotic cell cycle	6/620	24/9931	0.0029505	0.119315	gene-LOC105231986;gene-LOC105228001;gene-LOC105228067;gene-LOC105222885;gene-LOC105229849;gene-LOC105230556	LOC105231986;LOC105228001;LOC105228067;LOC105222885;LOC105229849;LOC105230556
6	GO:0030155	BP	regulation of cell adhesion	6/620	24/9931	0.0029505	0.119315	gene-LOC105227319;gene-LOC105228959;gene-LOC115066632;gene-LOC105225098;gene-LOC105222910;gene-LOC105231968	LOC105227319;LOC105228959;LOC115066632;LOC105225098;LOC105222910;LOC105231968
19	GO:0004518	MF	nuclease activity	19/620	149/9931	0.00297387	0.119755	gene-LOC105228416;gene-LOC105231538;gene-LOC105228280;gene-LOC105226781;gene-LOC105223550;gene-LOC105230173;gene-LOC105231047;gene-LOC105229669;gene-LOC105224292;gene-LOC105230589;gene-LOC105231280;gene-LOC105229142;gene-LOC105227631;gene-LOC105223111;gene-LOC105224519;gene-LOC105222208;gene-LOC105229885;gene-LOC105222317;gene-LOC105222969	LOC105228416;LOC105231538;LOC105228280;LOC105226781;LOC105223550;LOC105230173;LOC105231047;LOC105229669;LOC105224292;LOC105230589;LOC105231280;LOC105229142;LOC105227631;LOC105223111;LOC105224519;LOC105222208;LOC105229885;LOC105222317;LOC105222969
5	GO:0070507	BP	regulation of microtubule cytoskeleton organization	5/620	17/9931	0.00307657	0.122858	gene-LOC105221912;gene-LOC105230464;gene-LOC105232831;gene-LOC105224241;gene-LOC105222469	LOC105221912;LOC105230464;LOC105232831;LOC105224241;LOC105222469
5	GO:0048103	BP	somatic stem cell division	5/620	17/9931	0.00307657	0.122858	gene-LOC105233902;gene-LOC105227418;gene-LOC105222344;gene-LOC105229053;gene-LOC105222248	LOC105233902;LOC105227418;LOC105222344;LOC105229053;LOC105222248
15	GO:0051241	BP	negative regulation of multicellular organismal process	15/620	104/9931	0.00310539	0.123494	gene-LOC105230459;gene-LOC105227347;gene-LOC105226312;gene-LOC105231410;gene-LOC105225032;gene-LOC105229824;gene-LOC105222248;gene-LOC105229944;gene-LOC105233513;gene-Adf1-2;gene-LOC105223481;gene-LOC105223657;gene-LOC105233247;gene-LOC105221984;gene-LOC105225859	LOC105230459;LOC105227347;LOC105226312;LOC105231410;LOC105225032;LOC105229824;LOC105222248;LOC105229944;LOC105233513;Adf1;LOC105223481;LOC105223657;LOC105233247;LOC105221984;LOC105225859
10	GO:0043085	BP	positive regulation of catalytic activity	10/620	59/9931	0.0032569	0.128984	gene-LOC105233972;gene-LOC105225087;gene-LOC105232152;gene-LOC105227082;gene-LOC105233513;gene-LOC105227792;gene-LOC105231968;gene-LOC105228485;gene-LOC105227763;gene-LOC105225127	LOC105233972;LOC105225087;LOC105232152;LOC105227082;LOC105233513;LOC105227792;LOC105231968;LOC105228485;LOC105227763;LOC105225127
11	GO:0051129	BP	negative regulation of cellular component organization	11/620	69/9931	0.00340467	0.134281	gene-LOC115066632;gene-LOC105234228;gene-LOC105222481;gene-LOC105233513;gene-LOC105230452;gene-LOC105230464;gene-LOC105222469;gene-LOC105228334;gene-LOC105233247;gene-LOC105224241;gene-LOC105226613	LOC115066632;LOC105234228;LOC105222481;LOC105233513;LOC105230452;LOC105230464;LOC105222469;LOC105228334;LOC105233247;LOC105224241;LOC105226613
19	GO:0007275	BP	multicellular organism development	19/620	152/9931	0.00344731	0.13465	gene-LOC105232619;gene-LOC105223774;gene-LOC105226312;gene-LOC105228959;gene-LOC105223352;gene-LOC115066422;gene-LOC105233530;gene-LOC105228001;gene-LOC105229053;gene-LOC105225114;gene-LOC105228479;gene-LOC105222207;gene-LOC105224924;gene-LOC105228485;gene-LOC105234037;gene-LOC105228559;gene-LOC105232989;gene-LOC105224693;gene-LOC105229204	LOC105232619;LOC105223774;LOC105226312;LOC105228959;LOC105223352;LOC115066422;LOC105233530;LOC105228001;LOC105229053;LOC105225114;LOC105228479;LOC105222207;LOC105224924;LOC105228485;LOC105234037;LOC105228559;LOC105232989;LOC105224693;LOC105229204
4	GO:0007020	BP	microtubule nucleation	4/620	11/9931	0.00348648	0.13465	gene-LOC105222037;gene-LOC105222663;gene-LOC105227347;gene-LOC115066591	LOC105222037;LOC105222663;LOC105227347;LOC115066591
4	GO:0010212	BP	response to ionizing radiation	4/620	11/9931	0.00348648	0.13465	gene-LOC105225651;gene-LOC105225221;gene-LOC105225859;gene-LOC105225032	LOC105225651;LOC105225221;LOC105225859;LOC105225032
6	GO:0090068	BP	positive regulation of cell cycle process	6/620	25/9931	0.0036808	0.13465	gene-LOC105227418;gene-LOC105231986;gene-LOC105228001;gene-LOC105228067;gene-LOC105229849;gene-LOC105225261	LOC105227418;LOC105231986;LOC105228001;LOC105228067;LOC105229849;LOC105225261
6	GO:0031023	BP	microtubule organizing center organization	6/620	25/9931	0.0036808	0.13465	gene-LOC105222001;gene-LOC105222344;gene-LOC105231216;gene-LOC105227347;gene-LOC105230464;gene-LOC105229849	LOC105222001;LOC105222344;LOC105231216;LOC105227347;LOC105230464;LOC105229849
2	GO:0007344	BP	pronuclear fusion	2/620	2/9931	0.00389171	0.13465	gene-LOC105225218;gene-LOC105227347	LOC105225218;LOC105227347
2	GO:0007492	BP	endoderm development	2/620	2/9931	0.00389171	0.13465	gene-LOC105231921;gene-LOC105223139	LOC105231921;LOC105223139
2	GO:0072393	BP	microtubule anchoring at microtubule organizing center	2/620	2/9931	0.00389171	0.13465	gene-LOC105222344;gene-LOC105226635	LOC105222344;LOC105226635
2	GO:0007284	BP	spermatogonial cell division	2/620	2/9931	0.00389171	0.13465	gene-LOC105229053;gene-LOC105231441	LOC105229053;LOC105231441
2	GO:0007135	BP	meiosis II	2/620	2/9931	0.00389171	0.13465	gene-LOC105233972;gene-LOC105225127	LOC105233972;LOC105225127
2	GO:0001556	BP	oocyte maturation	2/620	2/9931	0.00389171	0.13465	gene-LOC105230567;gene-LOC105222910	LOC105230567;LOC105222910
2	GO:0060236	BP	regulation of mitotic spindle organization	2/620	2/9931	0.00389171	0.13465	gene-LOC105221912;gene-LOC105222469	LOC105221912;LOC105222469
2	GO:0010971	BP	positive regulation of G2/M transition of mitotic cell cycle	2/620	2/9931	0.00389171	0.13465	gene-LOC105229849;gene-LOC105228001	LOC105229849;LOC105228001
2	GO:0000741	BP	karyogamy	2/620	2/9931	0.00389171	0.13465	gene-LOC105225218;gene-LOC105227347	LOC105225218;LOC105227347
2	GO:0034454	BP	microtubule anchoring at centrosome	2/620	2/9931	0.00389171	0.13465	gene-LOC105222344;gene-LOC105226635	LOC105222344;LOC105226635
2	GO:0007147	BP	female meiosis II	2/620	2/9931	0.00389171	0.13465	gene-LOC105233972;gene-LOC105225127	LOC105233972;LOC105225127
2	GO:0035046	BP	pronuclear migration	2/620	2/9931	0.00389171	0.13465	gene-LOC105232619;gene-LOC105227347	LOC105232619;LOC105227347
2	GO:0035044	BP	sperm aster formation	2/620	2/9931	0.00389171	0.13465	gene-LOC105232619;gene-LOC105227347	LOC105232619;LOC105227347
2	GO:0051418	BP	microtubule nucleation by microtubule organizing center	2/620	2/9931	0.00389171	0.13465	gene-LOC105227347;gene-LOC115066591	LOC105227347;LOC115066591
2	GO:1901673	BP	regulation of mitotic spindle assembly	2/620	2/9931	0.00389171	0.13465	gene-LOC105221912;gene-LOC105222469	LOC105221912;LOC105222469
2	GO:0030423	BP	targeting of mRNA for destruction involved in RNA interference	2/620	2/9931	0.00389171	0.13465	gene-LOC105230567;gene-LOC105224698	LOC105230567;LOC105224698
2	GO:1902751	BP	positive regulation of cell cycle G2/M phase transition	2/620	2/9931	0.00389171	0.13465	gene-LOC105229849;gene-LOC105228001	LOC105229849;LOC105228001
2	GO:0030954	BP	astral microtubule nucleation	2/620	2/9931	0.00389171	0.13465	gene-LOC105227347;gene-LOC115066591	LOC105227347;LOC115066591
2	GO:0030953	BP	astral microtubule organization	2/620	2/9931	0.00389171	0.13465	gene-LOC105227347;gene-LOC115066591	LOC105227347;LOC115066591
2	GO:0051257	BP	meiotic spindle midzone assembly	2/620	2/9931	0.00389171	0.13465	gene-LOC105230535;gene-LOC105227347	LOC105230535;LOC105227347
2	GO:0005658	CC	alpha DNA polymerase:primase complex	2/620	2/9931	0.00389171	0.13465	gene-LOC105232527;gene-LOC105231603	LOC105232527;LOC105231603
2	GO:0033061	CC	DNA recombinase mediator complex	2/620	2/9931	0.00389171	0.13465	gene-LOC105233787;gene-LOC105229399	LOC105233787;LOC105229399
2	GO:1990385	CC	meiotic spindle midzone	2/620	2/9931	0.00389171	0.13465	gene-LOC105228887;gene-LOC105230535	LOC105228887;LOC105230535
2	GO:0000782	CC	telomere cap complex	2/620	2/9931	0.00389171	0.13465	gene-LOC105225294;gene-LOC105224486	LOC105225294;LOC105224486
4	GO:0016538	MF	cyclin-dependent protein serine/threonine kinase regulator activity	4/620	11/9931	0.00348648	0.13465	gene-LOC105222153;gene-LOC105227418;gene-LOC105229679;gene-LOC105227134	LOC105222153;LOC105227418;LOC105229679;LOC105227134
2	GO:0003688	MF	DNA replication origin binding	2/620	2/9931	0.00389171	0.13465	gene-LOC105230235;gene-LOC105229089	LOC105230235;LOC105229089
2	GO:0008311	MF	double-stranded DNA 3'-5' exodeoxyribonuclease activity	2/620	2/9931	0.00389171	0.13465	gene-LOC105226781;gene-LOC105231280	LOC105226781;LOC105231280
2	GO:0003896	MF	DNA primase activity	2/620	2/9931	0.00389171	0.13465	gene-LOC105232527;gene-LOC105224807	LOC105232527;LOC105224807
2	GO:0043047	MF	single-stranded telomeric DNA binding	2/620	2/9931	0.00389171	0.13465	gene-LOC105225294;gene-LOC105224486	LOC105225294;LOC105224486
8	GO:0045995	BP	regulation of embryonic development	8/620	42/9931	0.00392903	0.134967	gene-LOC105221765;gene-LOC105228772;gene-LOC115066632;gene-LOC105230567;gene-LOC105222885;gene-LOC105229849;gene-LOC105230556;gene-LOC105227418	LOC105221765;LOC105228772;LOC115066632;LOC105230567;LOC105222885;LOC105229849;LOC105230556;LOC105227418
78	GO:0008144	MF	drug binding	78/620	911/9931	0.00392733	0.134967	gene-LOC105221912;gene-LOC105222122;gene-LOC105221766;gene-LOC105227381;gene-LOC105223177;gene-LOC105222552;gene-LOC105230293;gene-LOC105229089;gene-LOC105234228;gene-LOC105222338;gene-LOC105230037;gene-LOC105222106;gene-LOC105226986;gene-LOC105233513;gene-LOC105231968;gene-LOC105227392;gene-LOC105224241;gene-LOC105233364;gene-LOC105230971;gene-LOC105226682;gene-LOC105223729;gene-LOC105233787;gen…	LOC105221912;LOC105222122;LOC105221766;LOC105227381;LOC105223177;LOC105222552;LOC105230293;LOC105229089;LOC105234228;LOC105222338;LOC105230037;LOC105222106;LOC105226986;LOC105233513;LOC105231968;LOC105227392;LOC105224241;LOC105233364;LOC105230971;LOC105226682;LOC105223729;LOC105233787;LOC105228975;LOC105227347;LOC105232152;LOC105230589;LOC105231411;LOC105226818;LOC105230452;LOC105222965;LOC105224…
5	GO:0017148	BP	negative regulation of translation	5/620	18/9931	0.00404407	0.13793	gene-LOC105221765;gene-LOC105222099;gene-LOC105231947;gene-LOC105224698;gene-LOC105222248	LOC105221765;LOC105222099;LOC105231947;LOC105224698;LOC105222248
5	GO:0003707	MF	steroid hormone receptor activity	5/620	18/9931	0.00404407	0.13793	gene-LOC105228582;gene-LOC105227428;gene-LOC105233902;gene-LOC105229709;gene-LOC105226312	LOC105228582;LOC105227428;LOC105233902;LOC105229709;LOC105226312
13	GO:0044454	CC	nuclear chromosome part	13/620	91/9931	0.00408936	0.138716	gene-LOC105228951;gene-LOC105230403;gene-LOC105226284;gene-LOC105223858;gene-LOC105231538;gene-LOC105227305;gene-LOC105225261;gene-LOC105226743;gene-LOC105233473;gene-LOC105232527;gene-LOC105230936;gene-LOC105231603;gene-LOC105229204	LOC105228951;LOC105230403;LOC105226284;LOC105223858;LOC105231538;LOC105227305;LOC105225261;LOC105226743;LOC105233473;LOC105232527;LOC105230936;LOC105231603;LOC105229204
15	GO:0051093	BP	negative regulation of developmental process	15/620	110/9931	0.00415485	0.138809	gene-LOC105230459;gene-LOC105227347;gene-LOC105226312;gene-LOC105231410;gene-LOC105223993;gene-LOC105223481;gene-LOC105229824;gene-LOC105222248;gene-LOC105229944;gene-LOC105233513;gene-Adf1-2;gene-LOC105225032;gene-LOC105233247;gene-LOC105221984;gene-LOC105225859	LOC105230459;LOC105227347;LOC105226312;LOC105231410;LOC105223993;LOC105223481;LOC105229824;LOC105222248;LOC105229944;LOC105233513;Adf1;LOC105225032;LOC105233247;LOC105221984;LOC105225859
3	GO:0000076	BP	DNA replication checkpoint	3/620	6/9931	0.00420017	0.138809	gene-LOC105230593;gene-LOC105226504;gene-LOC105228772	LOC105230593;LOC105226504;LOC105228772
3	GO:0008608	BP	attachment of spindle microtubules to kinetochore	3/620	6/9931	0.00420017	0.138809	gene-LOC105222797;gene-LOC105229679;gene-LOC105227347	LOC105222797;LOC105229679;LOC105227347
3	GO:0040019	BP	positive regulation of embryonic development	3/620	6/9931	0.00420017	0.138809	gene-LOC105222885;gene-LOC105229849;gene-LOC105230556	LOC105222885;LOC105229849;LOC105230556
3	GO:0043406	BP	positive regulation of MAP kinase activity	3/620	6/9931	0.00420017	0.138809	gene-LOC105232152;gene-LOC105231968;gene-LOC105233513	LOC105232152;LOC105231968;LOC105233513
3	GO:0007488	BP	histoblast morphogenesis	3/620	6/9931	0.00420017	0.138809	gene-LOC105222153;gene-LOC105229849;gene-LOC105226312	LOC105222153;LOC105229849;LOC105226312
3	GO:0005921	CC	gap junction	3/620	6/9931	0.00420017	0.138809	gene-LOC105234267;gene-LOC105234264;gene-LOC105227158	LOC105234267;LOC105234264;LOC105227158
7	GO:0043549	BP	regulation of kinase activity	7/620	34/9931	0.00437518	0.144095	gene-LOC105231705;gene-LOC105232152;gene-LOC105233513;gene-LOC105231968;gene-LOC105233383;gene-LOC105228485;gene-LOC105233364	LOC105231705;LOC105232152;LOC105233513;LOC105231968;LOC105233383;LOC105228485;LOC105233364
6	GO:0000212	BP	meiotic spindle organization	6/620	26/9931	0.00453708	0.147903	gene-LOC105221912;gene-LOC105227347;gene-LOC105231216;gene-LOC105227306;gene-LOC105222153;gene-LOC105230535	LOC105221912;LOC105227347;LOC105231216;LOC105227306;LOC105222153;LOC105230535
6	GO:0044450	CC	microtubule organizing center part	6/620	26/9931	0.00453708	0.147903	gene-LOC105222001;gene-LOC105222344;gene-LOC105227347;gene-LOC105231216;gene-LOC105222037;gene-LOC105230464	LOC105222001;LOC105222344;LOC105227347;LOC105231216;LOC105222037;LOC105230464
8	GO:0005813	CC	centrosome	8/620	43/9931	0.00456934	0.148449	gene-LOC105221912;gene-LOC105230187;gene-LOC105222344;gene-LOC105227347;gene-LOC115066591;gene-LOC105224241;gene-LOC105224063;gene-LOC105225127	LOC105221912;LOC105230187;LOC105222344;LOC105227347;LOC115066591;LOC105224241;LOC105224063;LOC105225127
43	GO:0022607	BP	cellular component assembly	43/620	449/9931	0.0049162	0.15811	gene-LOC105221912;gene-LOC105222001;gene-LOC105224358;gene-LOC105224698;gene-LOC105231411;gene-LOC105230037;gene-LOC105227168;gene-LOC105221873;gene-LOC105230567;gene-LOC105224241;gene-LOC105232540;gene-LOC105232529;gene-LOC105232619;gene-LOC105223555;gene-LOC115066508;gene-LOC105227347;gene-LOC105232206;gene-LOC105227306;gene-LOC105233414;gene-LOC105232579;gene-LOC105233513;gene-LOC105229089;gen…	LOC105221912;LOC105222001;LOC105224358;LOC105224698;LOC105231411;LOC105230037;LOC105227168;LOC105221873;LOC105230567;LOC105224241;LOC105232540;LOC105232529;LOC105232619;LOC105223555;LOC115066508;LOC105227347;LOC105232206;LOC105227306;LOC105233414;LOC105232579;LOC105233513;LOC105229089;LOC105228887;LOC105228437;LOC105231259;LOC105231216;LOC105228772;LOC115066632;LOC105223481;LOC105223619;LOC105222…
132	GO:0043227	CC	membrane-bounded organelle	132/620	1696/9931	0.00490218	0.15811	gene-LOC105221912;gene-LOC105226095;gene-LOC105223139;gene-LOC105223239;gene-LOC105227887;gene-LOC105232996;gene-LOC105232767;gene-LOC105222442;gene-LOC105229104;gene-LOC105227305;gene-LOC105222923;gene-LOC105224755;gene-LOC105226312;gene-LOC105233473;gene-LOC105228786;gene-LOC105233902;gene-LOC105226565;gene-LOC105230502;gene-LOC105223939;gene-LOC105228772;gene-LOC105228582;gene-LOC105229944;gen…	LOC105221912;LOC105226095;LOC105223139;LOC105223239;LOC105227887;LOC105232996;LOC105232767;LOC105222442;LOC105229104;LOC105227305;LOC105222923;LOC105224755;LOC105226312;LOC105233473;LOC105228786;LOC105233902;LOC105226565;LOC105230502;LOC105223939;LOC105228772;LOC105228582;LOC105229944;LOC105231867;LOC105233364;LOC105233683;LOC105229290;LOC105223858;LOC105230593;LOC105227418;LOC105228872;LOC105228…
4	GO:0051784	BP	negative regulation of nuclear division	4/620	12/9931	0.00497404	0.158376	gene-LOC105234228;gene-LOC105222481;gene-LOC105222469;gene-LOC105230452	LOC105234228;LOC105222481;LOC105222469;LOC105230452
4	GO:0051299	BP	centrosome separation	4/620	12/9931	0.00497404	0.158376	gene-LOC105221912;gene-LOC105233364;gene-LOC105223619;gene-LOC105228772	LOC105221912;LOC105233364;LOC105223619;LOC105228772
4	GO:0072089	BP	stem cell proliferation	4/620	12/9931	0.00497404	0.158376	gene-LOC105223993;gene-LOC105225859;gene-LOC105229824;gene-LOC105222248	LOC105223993;LOC105225859;LOC105229824;LOC105222248
5	GO:0034249	BP	negative regulation of cellular amide metabolic process	5/620	19/9931	0.00521081	0.165366	gene-LOC105221765;gene-LOC105222099;gene-LOC105231947;gene-LOC105224698;gene-LOC105222248	LOC105221765;LOC105222099;LOC105231947;LOC105224698;LOC105222248
8	GO:0010721	BP	negative regulation of cell development	8/620	44/9931	0.00528681	0.167172	gene-LOC105227347;gene-LOC105226312;gene-LOC105231410;gene-LOC105229824;gene-LOC105222248;gene-Adf1-2;gene-LOC105223481;gene-LOC105225859	LOC105227347;LOC105226312;LOC105231410;LOC105229824;LOC105222248;Adf1;LOC105223481;LOC105225859
11	GO:0044093	BP	positive regulation of molecular function	11/620	73/9931	0.00530261	0.167172	gene-LOC105233972;gene-LOC105231160;gene-LOC105225087;gene-LOC105232152;gene-LOC105227082;gene-LOC105233513;gene-LOC105227792;gene-LOC105231968;gene-LOC105228485;gene-LOC105227763;gene-LOC105225127	LOC105233972;LOC105231160;LOC105225087;LOC105232152;LOC105227082;LOC105233513;LOC105227792;LOC105231968;LOC105228485;LOC105227763;LOC105225127
155	GO:0043229	CC	intracellular organelle	155/620	2038/9931	0.00549198	0.172241	gene-LOC105221912;gene-LOC105222001;gene-LOC105226095;gene-LOC105223139;gene-LOC105223239;gene-LOC105227887;gene-LOC105232996;gene-LOC105230567;gene-LOC105232767;gene-LOC105222442;gene-LOC105229104;gene-LOC105227305;gene-LOC105222923;gene-LOC105224755;gene-LOC105227306;gene-LOC105233473;gene-LOC105228786;gene-LOC105233902;gene-LOC105226565;gene-LOC105230502;gene-LOC105223939;gene-LOC105228772;gen…	LOC105221912;LOC105222001;LOC105226095;LOC105223139;LOC105223239;LOC105227887;LOC105232996;LOC105230567;LOC105232767;LOC105222442;LOC105229104;LOC105227305;LOC105222923;LOC105224755;LOC105227306;LOC105233473;LOC105228786;LOC105233902;LOC105226565;LOC105230502;LOC105223939;LOC105228772;LOC105228582;LOC105229944;LOC105231867;LOC105233364;LOC105233683;LOC105229290;LOC105224448;LOC105223858;LOC105230…
9	GO:0040003	BP	chitin-based cuticle development	9/620	54/9931	0.00576896	0.180097	gene-LOC105226682;gene-LOC105226312;gene-LOC105232755;gene-LOC105225106;gene-LOC105233879;gene-LOC105223657;gene-LOC105228334;gene-LOC105233877;gene-LOC105222454	LOC105226682;LOC105226312;LOC105232755;LOC105225106;LOC105233879;LOC105223657;LOC105228334;LOC105233877;LOC105222454
24	GO:0045595	BP	regulation of cell differentiation	24/620	214/9931	0.00587428	0.182198	gene-LOC105221765;gene-LOC105226312;gene-LOC105222248;gene-LOC105222207;gene-LOC105226818;gene-LOC105227347;gene-LOC105223993;gene-LOC105232152;gene-LOC105231410;gene-LOC105233513;gene-LOC105224915;gene-LOC105232831;gene-LOC105229747;gene-LOC105225177;gene-LOC105229824;gene-LOC105229944;gene-LOC105228067;gene-LOC105222099;gene-LOC105230567;gene-LOC105226284;gene-LOC105231968;gene-Adf1-2;gene-LOC1…	LOC105221765;LOC105226312;LOC105222248;LOC105222207;LOC105226818;LOC105227347;LOC105223993;LOC105232152;LOC105231410;LOC105233513;LOC105224915;LOC105232831;LOC105229747;LOC105225177;LOC105229824;LOC105229944;LOC105228067;LOC105222099;LOC105230567;LOC105226284;LOC105231968;Adf1;LOC105223481;LOC105225859
158	GO:0043226	CC	organelle	158/620	2087/9931	0.00592157	0.183072	gene-LOC105221912;gene-LOC105222001;gene-LOC105226095;gene-LOC105223139;gene-LOC105223239;gene-LOC105227887;gene-LOC105232996;gene-LOC105230567;gene-LOC105232767;gene-LOC105222442;gene-LOC105229104;gene-LOC105227305;gene-LOC105222923;gene-LOC105224755;gene-LOC105227306;gene-LOC105233473;gene-LOC105228786;gene-LOC105233902;gene-LOC105226565;gene-LOC105230502;gene-LOC105223939;gene-LOC105224522;gen…	LOC105221912;LOC105222001;LOC105226095;LOC105223139;LOC105223239;LOC105227887;LOC105232996;LOC105230567;LOC105232767;LOC105222442;LOC105229104;LOC105227305;LOC105222923;LOC105224755;LOC105227306;LOC105233473;LOC105228786;LOC105233902;LOC105226565;LOC105230502;LOC105223939;LOC105224522;LOC105228772;LOC105228582;LOC105229944;LOC105231867;LOC105233364;LOC105233683;LOC105229290;LOC105224448;LOC105223…
6	GO:0051223	BP	regulation of protein transport	6/620	28/9931	0.00667631	0.201964	gene-LOC105223619;gene-LOC105229824;gene-LOC105227887;gene-LOC105228786;gene-LOC105232897;gene-LOC105225859	LOC105223619;LOC105229824;LOC105227887;LOC105228786;LOC105232897;LOC105225859
6	GO:0098722	BP	asymmetric stem cell division	6/620	28/9931	0.00667631	0.201964	gene-LOC105222344;gene-LOC115066591;gene-LOC105227418;gene-LOC105222248;gene-LOC105229053;gene-LOC105222469	LOC105222344;LOC115066591;LOC105227418;LOC105222248;LOC105229053;LOC105222469
48	GO:0048869	BP	cellular developmental process	48/620	521/9931	0.00668016	0.201964	gene-LOC105222001;gene-LOC105233383;gene-LOC105223139;gene-LOC105222248;gene-LOC105233513;gene-LOC105232767;gene-LOC105224241;gene-LOC105222673;gene-LOC105233787;gene-LOC105223550;gene-LOC105227347;gene-LOC105223993;gene-LOC105232206;gene-LOC105229147;gene-LOC105226312;gene-LOC105228786;gene-LOC105233902;gene-LOC105226624;gene-LOC105233530;gene-LOC105224915;gene-LOC105224522;gene-LOC105230502;gen…	LOC105222001;LOC105233383;LOC105223139;LOC105222248;LOC105233513;LOC105232767;LOC105224241;LOC105222673;LOC105233787;LOC105223550;LOC105227347;LOC105223993;LOC105232206;LOC105229147;LOC105226312;LOC105228786;LOC105233902;LOC105226624;LOC105233530;LOC105224915;LOC105224522;LOC105230502;LOC105232831;LOC105229624;LOC105228650;LOC115066591;LOC105226368;LOC115066632;LOC105229824;LOC105231968;LOC105222…
86	GO:0005515	MF	protein binding	86/620	1047/9931	0.00682557	0.205711	gene-LOC105221912;gene-LOC105223139;gene-LOC105222207;gene-LOC105222208;gene-LOC105228299;gene-LOC105225218;gene-LOC105233479;gene-LOC105224292;gene-LOC105227306;gene-LOC105233383;gene-LOC105230502;gene-LOC105229042;gene-LOC105229824;gene-LOC105222216;gene-LOC105231867;gene-LOC105222663;gene-LOC105228975;gene-LOC105230363;gene-LOC105227319;gene-LOC105231070;gene-LOC105230598;gene-LOC105227542;gen…	LOC105221912;LOC105223139;LOC105222207;LOC105222208;LOC105228299;LOC105225218;LOC105233479;LOC105224292;LOC105227306;LOC105233383;LOC105230502;LOC105229042;LOC105229824;LOC105222216;LOC105231867;LOC105222663;LOC105228975;LOC105230363;LOC105227319;LOC105231070;LOC105230598;LOC105227542;LOC105228870;LOC105225125;LOC105226224;LOC105223352;LOC105222460;LOC105231160;LOC105225443;LOC105227082;LOC105233…
3	GO:0044818	BP	mitotic G2/M transition checkpoint	3/620	7/9931	0.00701101	0.208029	gene-LOC105229053;gene-LOC105226504;gene-LOC105228772	LOC105229053;LOC105226504;LOC105228772
3	GO:0006298	BP	mismatch repair	3/620	7/9931	0.00701101	0.208029	gene-LOC105230589;gene-LOC105223111;gene-LOC105232419	LOC105230589;LOC105223111;LOC105232419
3	GO:0045478	BP	fusome organization	3/620	7/9931	0.00701101	0.208029	gene-LOC105223619;gene-LOC105233513;gene-LOC115066591	LOC105223619;LOC105233513;LOC115066591
8	GO:0005911	CC	cell-cell junction	8/620	46/9931	0.00697638	0.208029	gene-LOC105227158;gene-LOC105234267;gene-LOC105234264;gene-LOC105223481;gene-LOC105231968;gene-LOC105228485;gene-LOC115066632;gene-LOC105225859	LOC105227158;LOC105234267;LOC105234264;LOC105223481;LOC105231968;LOC105228485;LOC115066632;LOC105225859
3	GO:0016895	MF	exodeoxyribonuclease activity, producing 5'-phosphomonoesters	3/620	7/9931	0.00701101	0.208029	gene-LOC105226781;gene-LOC105223111;gene-LOC105231280	LOC105226781;LOC105223111;LOC105231280
9	GO:0045926	BP	negative regulation of growth	9/620	56/9931	0.0073579	0.216979	gene-LOC105230459;gene-LOC105222410;gene-LOC105226312;gene-LOC105231410;gene-LOC105233513;gene-LOC105225032;gene-LOC105233247;gene-LOC105221984;gene-LOC105225859	LOC105230459;LOC105222410;LOC105226312;LOC105231410;LOC105233513;LOC105225032;LOC105233247;LOC105221984;LOC105225859
11	GO:0035114	BP	imaginal disc-derived appendage morphogenesis	11/620	77/9931	0.0079522	0.233785	gene-LOC105226937;gene-LOC105222647;gene-LOC105224522;gene-LOC105226312;gene-LOC105228903;gene-LOC105228786;gene-LOC105222216;gene-LOC105223273;gene-Adf1-2;gene-LOC105223481;gene-LOC105224924	LOC105226937;LOC105222647;LOC105224522;LOC105226312;LOC105228903;LOC105228786;LOC105222216;LOC105223273;Adf1;LOC105223481;LOC105224924
6	GO:0009880	BP	embryonic pattern specification	6/620	29/9931	0.00798355	0.233989	gene-LOC105223555;gene-LOC115066508;gene-LOC105233902;gene-LOC105222207;gene-LOC105225684;gene-LOC105231259	LOC105223555;LOC115066508;LOC105233902;LOC105222207;LOC105225684;LOC105231259
10	GO:0045596	BP	negative regulation of cell differentiation	10/620	67/9931	0.00822231	0.239397	gene-LOC105227347;gene-LOC105226312;gene-LOC105231410;gene-LOC105223993;gene-LOC105229824;gene-LOC105222248;gene-LOC105229944;gene-Adf1-2;gene-LOC105223481;gene-LOC105225859	LOC105227347;LOC105226312;LOC105231410;LOC105223993;LOC105229824;LOC105222248;LOC105229944;Adf1;LOC105223481;LOC105225859
9	GO:0045165	BP	cell fate commitment	9/620	57/9931	0.00826798	0.239397	gene-LOC105229053;gene-LOC105222344;gene-LOC105226908;gene-LOC105227347;gene-LOC105226312;gene-LOC105227418;gene-LOC105228786;gene-LOC105222248;gene-LOC105233902	LOC105229053;LOC105222344;LOC105226908;LOC105227347;LOC105226312;LOC105227418;LOC105228786;LOC105222248;LOC105233902
9	GO:0051656	BP	establishment of organelle localization	9/620	57/9931	0.00826798	0.239397	gene-LOC105232619;gene-LOC105222344;gene-LOC105227347;gene-LOC115066591;gene-LOC105231411;gene-LOC109579189;gene-LOC105230535;gene-LOC105222556;gene-LOC105229679	LOC105232619;LOC105222344;LOC105227347;LOC115066591;LOC105231411;LOC109579189;LOC105230535;LOC105222556;LOC105229679
9	GO:0042335	BP	cuticle development	9/620	57/9931	0.00826798	0.239397	gene-LOC105226682;gene-LOC105226312;gene-LOC105232755;gene-LOC105225106;gene-LOC105233879;gene-LOC105223657;gene-LOC105228334;gene-LOC105233877;gene-LOC105222454	LOC105226682;LOC105226312;LOC105232755;LOC105225106;LOC105233879;LOC105223657;LOC105228334;LOC105233877;LOC105222454
11	GO:0003682	MF	chromatin binding	11/620	78/9931	0.00875271	0.252668	gene-LOC105228951;gene-LOC115066422;gene-LOC105222825;gene-LOC105224008;gene-LOC105223352;gene-LOC105231034;gene-LOC105231986;gene-LOC105233530;gene-LOC105230936;gene-LOC105232989;gene-LOC105229204	LOC105228951;LOC115066422;LOC105222825;LOC105224008;LOC105223352;LOC105231034;LOC105231986;LOC105233530;LOC105230936;LOC105232989;LOC105229204
27	GO:0004672	MF	protein kinase activity	27/620	260/9931	0.00879007	0.252985	gene-LOC105223177;gene-LOC105234228;gene-LOC105222106;gene-LOC105224241;gene-LOC105233364;gene-LOC105230971;gene-LOC105227347;gene-LOC105232152;gene-LOC105233513;gene-LOC105225948;gene-LOC105228772;gene-LOC105223340;gene-LOC105231968;gene-LOC105222885;gene-LOC105223273;gene-LOC105233368;gene-LOC105234013;gene-LOC105222096;gene-LOC105221984;gene-LOC105225327;gene-LOC105231019;gene-LOC105223735;gen…	LOC105223177;LOC105234228;LOC105222106;LOC105224241;LOC105233364;LOC105230971;LOC105227347;LOC105232152;LOC105233513;LOC105225948;LOC105228772;LOC105223340;LOC105231968;LOC105222885;LOC105223273;LOC105233368;LOC105234013;LOC105222096;LOC105221984;LOC105225327;LOC105231019;LOC105223735;LOC105231013;LOC105229053;LOC105231441;LOC105224141;LOC105225859
4	GO:0055059	BP	asymmetric neuroblast division	4/620	14/9931	0.0091024	0.256263	gene-LOC105229053;gene-LOC105227418;gene-LOC105222344;gene-LOC105222248	LOC105229053;LOC105227418;LOC105222344;LOC105222248
4	GO:0061988	BP	karyosome formation	4/620	14/9931	0.0091024	0.256263	gene-LOC105233787;gene-LOC105222208;gene-LOC105222096;gene-LOC105233513	LOC105233787;LOC105222208;LOC105222096;LOC105233513
4	GO:0030717	BP	oocyte karyosome formation	4/620	14/9931	0.0091024	0.256263	gene-LOC105233787;gene-LOC105222208;gene-LOC105222096;gene-LOC105233513	LOC105233787;LOC105222208;LOC105222096;LOC105233513
4	GO:0007062	BP	sister chromatid cohesion	4/620	14/9931	0.0091024	0.256263	gene-LOC105234228;gene-LOC105230535;gene-LOC105224252;gene-LOC105230221	LOC105234228;LOC105230535;LOC105224252;LOC105230221
10	GO:0006417	BP	regulation of translation	10/620	68/9931	0.00911788	0.256263	gene-LOC105221765;gene-LOC105233787;gene-LOC105231889;gene-LOC105231947;gene-LOC105222248;gene-LOC105222099;gene-LOC105224698;gene-LOC105233247;gene-LOC105232551;gene-LOC105222460	LOC105221765;LOC105233787;LOC105231889;LOC105231947;LOC105222248;LOC105222099;LOC105224698;LOC105233247;LOC105232551;LOC105222460
4	GO:0045169	CC	fusome	4/620	14/9931	0.0091024	0.256263	gene-LOC105223619;gene-LOC105227770;gene-LOC105224067;gene-LOC115066357	LOC105223619;LOC105227770;LOC105224067;LOC115066357
4	GO:0070851	MF	growth factor receptor binding	4/620	14/9931	0.0091024	0.256263	gene-LOC105226682;gene-LOC105233383;gene-LOC105223801;gene-LOC105223481	LOC105226682;LOC105233383;LOC105223801;LOC105223481
9	GO:0006468	BP	protein phosphorylation	9/620	58/9931	0.00926114	0.259529	gene-LOC105229053;gene-LOC105232152;gene-LOC105223273;gene-LOC105222153;gene-LOC105231968;gene-LOC105230535;gene-LOC105233513;gene-LOC105224241;gene-LOC105222460	LOC105229053;LOC105232152;LOC105223273;LOC105222153;LOC105231968;LOC105230535;LOC105233513;LOC105224241;LOC105222460
6	GO:0070201	BP	regulation of establishment of protein localization	6/620	30/9931	0.0094652	0.262181	gene-LOC105223619;gene-LOC105229824;gene-LOC105227887;gene-LOC105228786;gene-LOC105232897;gene-LOC105225859	LOC105223619;LOC105229824;LOC105227887;LOC105228786;LOC105232897;LOC105225859
6	GO:0009790	BP	embryo development	6/620	30/9931	0.0094652	0.262181	gene-LOC105232619;gene-LOC115066422;gene-LOC105229053;gene-LOC105222207;gene-LOC105228485;gene-LOC105232989	LOC105232619;LOC115066422;LOC105229053;LOC105222207;LOC105228485;LOC105232989
6	GO:0009792	BP	embryo development ending in birth or egg hatching	6/620	30/9931	0.0094652	0.262181	gene-LOC105232619;gene-LOC115066422;gene-LOC105229053;gene-LOC105222207;gene-LOC105228485;gene-LOC105232989	LOC105232619;LOC115066422;LOC105229053;LOC105222207;LOC105228485;LOC105232989
13	GO:0008061	MF	chitin binding	13/620	98/9931	0.00944458	0.262181	gene-LOC105222122;gene-LOC105226682;gene-LOC105227392;gene-LOC105227379;gene-LOC105227622;gene-LOC105228713;gene-LOC105226675;gene-LOC105221909;gene-LOC105228334;gene-LOC105227381;gene-LOC105227172;gene-LOC105222552;gene-LOC105222701	LOC105222122;LOC105226682;LOC105227392;LOC105227379;LOC105227622;LOC105228713;LOC105226675;LOC105221909;LOC105228334;LOC105227381;LOC105227172;LOC105222552;LOC105222701
7	GO:0048471	CC	perinuclear region of cytoplasm	7/620	39/9931	0.00955047	0.26378	gene-LOC105221912;gene-LOC105232619;gene-LOC105224698;gene-LOC115066357;gene-LOC105232831;gene-LOC105232755;gene-LOC105232529	LOC105221912;LOC105232619;LOC105224698;LOC115066357;LOC105232831;LOC105232755;LOC105232529
10	GO:0051493	BP	regulation of cytoskeleton organization	10/620	69/9931	0.0100862	0.264166	gene-LOC105221912;gene-LOC105229042;gene-LOC105228485;gene-LOC105232152;gene-LOC105232831;gene-LOC105233513;gene-LOC105230464;gene-LOC105222469;gene-LOC105223481;gene-LOC105224241	LOC105221912;LOC105229042;LOC105228485;LOC105232152;LOC105232831;LOC105233513;LOC105230464;LOC105222469;LOC105223481;LOC105224241
55	GO:2000112	BP	regulation of cellular macromolecule biosynthetic process	55/620	630/9931	0.0104591	0.264166	gene-LOC105221765;gene-LOC105226095;gene-LOC105223139;gene-LOC105234228;gene-LOC105223352;gene-LOC105223993;gene-LOC109579412;gene-LOC105232996;gene-LOC105234037;gene-LOC105222207;gene-LOC105230567;gene-LOC105227683;gene-LOC105222460;gene-LOC105231160;gene-LOC105233787;gene-LOC105229104;gene-LOC105223848;gene-LOC105231921;gene-LOC105232152;gene-LOC105232206;gene-LOC115066422;gene-LOC105228903;gen…	LOC105221765;LOC105226095;LOC105223139;LOC105234228;LOC105223352;LOC105223993;LOC109579412;LOC105232996;LOC105234037;LOC105222207;LOC105230567;LOC105227683;LOC105222460;LOC105231160;LOC105233787;LOC105229104;LOC105223848;LOC105231921;LOC105232152;LOC105232206;LOC115066422;LOC105228903;LOC105225064;LOC105233902;LOC105224522;LOC105224448;LOC105230494;LOC105229204;LOC105231889;LOC105226937;LOC105228…
55	GO:0010556	BP	regulation of macromolecule biosynthetic process	55/620	632/9931	0.0106717	0.264166	gene-LOC105221765;gene-LOC105226095;gene-LOC105223139;gene-LOC105234228;gene-LOC105223352;gene-LOC105223993;gene-LOC109579412;gene-LOC105232996;gene-LOC105234037;gene-LOC105222207;gene-LOC105230567;gene-LOC105227683;gene-LOC105222460;gene-LOC105231160;gene-LOC105233787;gene-LOC105229104;gene-LOC105223848;gene-LOC105231921;gene-LOC105232152;gene-LOC105232206;gene-LOC115066422;gene-LOC105228903;gen…	LOC105221765;LOC105226095;LOC105223139;LOC105234228;LOC105223352;LOC105223993;LOC109579412;LOC105232996;LOC105234037;LOC105222207;LOC105230567;LOC105227683;LOC105222460;LOC105231160;LOC105233787;LOC105229104;LOC105223848;LOC105231921;LOC105232152;LOC105232206;LOC115066422;LOC105228903;LOC105225064;LOC105233902;LOC105224522;LOC105224448;LOC105230494;LOC105229204;LOC105231889;LOC105226937;LOC105228…
3	GO:0007307	BP	eggshell chorion gene amplification	3/620	8/9931	0.0107015	0.264166	gene-LOC105226565;gene-LOC105230936;gene-LOC105228001	LOC105226565;LOC105230936;LOC105228001
3	GO:0045742	BP	positive regulation of epidermal growth factor receptor signaling pathway	3/620	8/9931	0.0107015	0.264166	gene-LOC105233513;gene-LOC105228786;gene-LOC105228485	LOC105233513;LOC105228786;LOC105228485
3	GO:0045476	BP	nurse cell apoptotic process	3/620	8/9931	0.0107015	0.264166	gene-LOC105230502;gene-LOC105223550;gene-LOC105222673	LOC105230502;LOC105223550;LOC105222673
3	GO:0032392	BP	DNA geometric change	3/620	8/9931	0.0107015	0.264166	gene-LOC105229089;gene-LOC105233473;gene-LOC105228001	LOC105229089;LOC105233473;LOC105228001
3	GO:0032147	BP	activation of protein kinase activity	3/620	8/9931	0.0107015	0.264166	gene-LOC105232152;gene-LOC105231968;gene-LOC105233513	LOC105232152;LOC105231968;LOC105233513
3	GO:1901186	BP	positive regulation of ERBB signaling pathway	3/620	8/9931	0.0107015	0.264166	gene-LOC105233513;gene-LOC105228786;gene-LOC105228485	LOC105233513;LOC105228786;LOC105228485
3	GO:0031122	BP	cytoplasmic microtubule organization	3/620	8/9931	0.0107015	0.264166	gene-LOC105222037;gene-LOC105227347;gene-LOC115066591	LOC105222037;LOC105227347;LOC115066591
20	GO:0060284	BP	regulation of cell development	20/620	177/9931	0.0107942	0.264166	gene-LOC105221765;gene-LOC105226284;gene-LOC105229747;gene-LOC105227347;gene-LOC105226312;gene-LOC105232152;gene-LOC105231410;gene-LOC105228067;gene-LOC105229824;gene-LOC105222248;gene-LOC105229944;gene-LOC105231968;gene-LOC105222099;gene-LOC105222207;gene-LOC105233513;gene-Adf1-2;gene-LOC105223481;gene-LOC105224915;gene-LOC105225859;gene-LOC105230567	LOC105221765;LOC105226284;LOC105229747;LOC105227347;LOC105226312;LOC105232152;LOC105231410;LOC105228067;LOC105229824;LOC105222248;LOC105229944;LOC105231968;LOC105222099;LOC105222207;LOC105233513;Adf1;LOC105223481;LOC105224915;LOC105225859;LOC105230567
7	GO:0048640	BP	negative regulation of developmental growth	7/620	40/9931	0.0109702	0.264166	gene-LOC105230459;gene-LOC105231410;gene-LOC105233513;gene-LOC105225032;gene-LOC105233247;gene-LOC105221984;gene-LOC105225859	LOC105230459;LOC105231410;LOC105233513;LOC105225032;LOC105233247;LOC105221984;LOC105225859
7	GO:0017145	BP	stem cell division	7/620	40/9931	0.0109702	0.264166	gene-LOC105229053;gene-LOC105222344;gene-LOC115066591;gene-LOC105227418;gene-LOC105222248;gene-LOC105233902;gene-LOC105222469	LOC105229053;LOC105222344;LOC115066591;LOC105227418;LOC105222248;LOC105233902;LOC105222469
2	GO:0051177	BP	meiotic sister chromatid cohesion	2/620	3/9931	0.0111907	0.264166	gene-LOC105234228;gene-LOC105230535	LOC105234228;LOC105230535
2	GO:0000187	BP	activation of MAPK activity	2/620	3/9931	0.0111907	0.264166	gene-LOC105232152;gene-LOC105231968	LOC105232152;LOC105231968
2	GO:0046011	BP	regulation of oskar mRNA translation	2/620	3/9931	0.0111907	0.264166	gene-LOC105221765;gene-LOC105231889	LOC105221765;LOC105231889
2	GO:0090224	BP	regulation of spindle organization	2/620	3/9931	0.0111907	0.264166	gene-LOC105221912;gene-LOC105222469	LOC105221912;LOC105222469
2	GO:0036059	BP	nephrocyte diaphragm assembly	2/620	3/9931	0.0111907	0.264166	gene-LOC105232206;gene-LOC115066632	LOC105232206;LOC115066632
2	GO:0051315	BP	attachment of mitotic spindle microtubules to kinetochore	2/620	3/9931	0.0111907	0.264166	gene-LOC105222797;gene-LOC105227347	LOC105222797;LOC105227347
2	GO:0010810	BP	regulation of cell-substrate adhesion	2/620	3/9931	0.0111907	0.264166	gene-LOC105227319;gene-LOC105222910	LOC105227319;LOC105222910
2	GO:0051443	BP	positive regulation of ubiquitin-protein transferase activity	2/620	3/9931	0.0111907	0.264166	gene-LOC105233972;gene-LOC105225127	LOC105233972;LOC105225127
2	GO:0007057	BP	spindle assembly involved in female meiosis I	2/620	3/9931	0.0111907	0.264166	gene-LOC105222153;gene-LOC105231216	LOC105222153;LOC105231216
2	GO:0008335	BP	female germline ring canal stabilization	2/620	3/9931	0.0111907	0.264166	gene-LOC105233513;gene-LOC105224067	LOC105233513;LOC105224067
2	GO:0090169	BP	regulation of spindle assembly	2/620	3/9931	0.0111907	0.264166	gene-LOC105221912;gene-LOC105222469	LOC105221912;LOC105222469
2	GO:0001952	BP	regulation of cell-matrix adhesion	2/620	3/9931	0.0111907	0.264166	gene-LOC105227319;gene-LOC105222910	LOC105227319;LOC105222910
2	GO:0033314	BP	mitotic DNA replication checkpoint	2/620	3/9931	0.0111907	0.264166	gene-LOC105226504;gene-LOC105228772	LOC105226504;LOC105228772
2	GO:0007100	BP	mitotic centrosome separation	2/620	3/9931	0.0111907	0.264166	gene-LOC105221912;gene-LOC105223619	LOC105221912;LOC105223619
2	GO:0010332	BP	response to gamma radiation	2/620	3/9931	0.0111907	0.264166	gene-LOC105225221;gene-LOC105225032	LOC105225221;LOC105225032
2	GO:0007300	BP	ovarian nurse cell to oocyte transport	2/620	3/9931	0.0111907	0.264166	gene-LOC105233513;gene-LOC105225125	LOC105233513;LOC105225125
2	GO:1903421	BP	regulation of synaptic vesicle recycling	2/620	3/9931	0.0111907	0.264166	gene-LOC105224915;gene-LOC105222248	LOC105224915;LOC105222248
2	GO:1900242	BP	regulation of synaptic vesicle endocytosis	2/620	3/9931	0.0111907	0.264166	gene-LOC105224915;gene-LOC105222248	LOC105224915;LOC105222248
2	GO:0007065	BP	male meiosis sister chromatid cohesion	2/620	3/9931	0.0111907	0.264166	gene-LOC105234228;gene-LOC105230535	LOC105234228;LOC105230535
2	GO:1904666	BP	regulation of ubiquitin protein ligase activity	2/620	3/9931	0.0111907	0.264166	gene-LOC105233972;gene-LOC105225127	LOC105233972;LOC105225127
2	GO:1904668	BP	positive regulation of ubiquitin protein ligase activity	2/620	3/9931	0.0111907	0.264166	gene-LOC105233972;gene-LOC105225127	LOC105233972;LOC105225127
2	GO:0000738	BP	DNA catabolic process, exonucleolytic	2/620	3/9931	0.0111907	0.264166	gene-LOC105226781;gene-LOC105231280	LOC105226781;LOC105231280
2	GO:0051255	BP	spindle midzone assembly	2/620	3/9931	0.0111907	0.264166	gene-LOC105230535;gene-LOC105227347	LOC105230535;LOC105227347
3	GO:0005811	CC	lipid droplet	3/620	8/9931	0.0107015	0.264166	gene-LOC105224137;gene-LOC105224134;gene-LOC105229342	LOC105224137;LOC105224134;LOC105229342
2	GO:0032300	CC	mismatch repair complex	2/620	3/9931	0.0111907	0.264166	gene-LOC105230589;gene-LOC105232419	LOC105230589;LOC105232419
2	GO:0032133	CC	chromosome passenger complex	2/620	3/9931	0.0111907	0.264166	gene-LOC105228887;gene-LOC105230535	LOC105228887;LOC105230535
2	GO:1990498	CC	mitotic spindle microtubule	2/620	3/9931	0.0111907	0.264166	gene-LOC105221912;gene-LOC105223619	LOC105221912;LOC105223619
2	GO:0055028	CC	cortical microtubule	2/620	3/9931	0.0111907	0.264166	gene-LOC105232619;gene-LOC105232831	LOC105232619;LOC105232831
23	GO:0046983	MF	protein dimerization activity	23/620	216/9931	0.010287	0.264166	gene-LOC105221912;gene-LOC105226312;gene-LOC105223352;gene-LOC105222207;gene-LOC115065754;gene-LOC105231160;gene-LOC105225443;gene-LOC105224292;gene-LOC105229028;gene-LOC105227440;gene-LOC105224522;gene-LOC105224448;gene-LOC105228485;gene-LOC105226937;gene-LOC105234114;gene-LOC105228067;gene-LOC105229844;gene-LOC105224693;gene-LOC105226908;gene-LOC105225098;gene-LOC105224123;gene-Adf1-2;gene-LOC1…	LOC105221912;LOC105226312;LOC105223352;LOC105222207;LOC115065754;LOC105231160;LOC105225443;LOC105224292;LOC105229028;LOC105227440;LOC105224522;LOC105224448;LOC105228485;LOC105226937;LOC105234114;LOC105228067;LOC105229844;LOC105224693;LOC105226908;LOC105225098;LOC105224123;Adf1;LOC105231797
3	GO:0008409	MF	5'-3' exonuclease activity	3/620	8/9931	0.0107015	0.264166	gene-LOC105224519;gene-LOC105223111;gene-LOC105231280	LOC105224519;LOC105223111;LOC105231280
2	GO:0098847	MF	sequence-specific single stranded DNA binding	2/620	3/9931	0.0111907	0.264166	gene-LOC105225294;gene-LOC105224486	LOC105225294;LOC105224486
2	GO:0097027	MF	ubiquitin-protein transferase activator activity	2/620	3/9931	0.0111907	0.264166	gene-LOC105233972;gene-LOC105225127	LOC105233972;LOC105225127
2	GO:0005520	MF	insulin-like growth factor binding	2/620	3/9931	0.0111907	0.264166	gene-LOC105227887;gene-LOC105221984	LOC105227887;LOC105221984
2	GO:0035312	MF	5'-3' exodeoxyribonuclease activity	2/620	3/9931	0.0111907	0.264166	gene-LOC105223111;gene-LOC105231280	LOC105223111;LOC105231280
2	GO:1990381	MF	ubiquitin-specific protease binding	2/620	3/9931	0.0111907	0.264166	gene-LOC105231410;gene-LOC105222207	LOC105231410;LOC105222207
2	GO:0010997	MF	anaphase-promoting complex binding	2/620	3/9931	0.0111907	0.264166	gene-LOC105233972;gene-LOC105225127	LOC105233972;LOC105225127
2	GO:0055106	MF	ubiquitin-protein transferase regulator activity	2/620	3/9931	0.0111907	0.264166	gene-LOC105233972;gene-LOC105225127	LOC105233972;LOC105225127
2	GO:0008310	MF	single-stranded DNA 3'-5' exodeoxyribonuclease activity	2/620	3/9931	0.0111907	0.264166	gene-LOC105226781;gene-LOC105231280	LOC105226781;LOC105231280
16	GO:0010941	BP	regulation of cell death	16/620	135/9931	0.011417	0.268845	gene-LOC105232431;gene-LOC105231160;gene-LOC105225087;gene-LOC105226312;gene-LOC105222739;gene-LOC105229824;gene-LOC105227792;gene-LOC105227763;gene-LOC105222207;gene-LOC105224522;gene-LOC105228887;gene-LOC105233247;gene-LOC105227683;gene-LOC105225127;gene-LOC105222673;gene-LOC105225859	LOC105232431;LOC105231160;LOC105225087;LOC105226312;LOC105222739;LOC105229824;LOC105227792;LOC105227763;LOC105222207;LOC105224522;LOC105228887;LOC105233247;LOC105227683;LOC105225127;LOC105222673;LOC105225859
9	GO:0051961	BP	negative regulation of nervous system development	9/620	60/9931	0.0115148	0.270485	gene-LOC105227347;gene-LOC105226312;gene-LOC105231410;gene-LOC105233513;gene-LOC105222248;gene-Adf1-2;gene-LOC105223481;gene-LOC105233247;gene-LOC105225859	LOC105227347;LOC105226312;LOC105231410;LOC105233513;LOC105222248;Adf1;LOC105223481;LOC105233247;LOC105225859
4	GO:0007099	BP	centriole replication	4/620	15/9931	0.0118098	0.274721	gene-LOC105222001;gene-LOC105230464;gene-LOC105222344;gene-LOC105229849	LOC105222001;LOC105230464;LOC105222344;LOC105229849
4	GO:0007076	BP	mitotic chromosome condensation	4/620	15/9931	0.0118098	0.274721	gene-LOC105227550;gene-LOC105222556;gene-LOC105230936;gene-LOC105230567	LOC105227550;LOC105222556;LOC105230936;LOC105230567
4	GO:0031145	BP	anaphase-promoting complex-dependent catabolic process	4/620	15/9931	0.0118098	0.274721	gene-LOC105222153;gene-LOC105233972;gene-LOC105225127;gene-LOC105224132	LOC105222153;LOC105233972;LOC105225127;LOC105224132
5	GO:0005635	CC	nuclear envelope	5/620	23/9931	0.0122638	0.284593	gene-LOC105227347;gene-LOC105221968;gene-LOC105225218;gene-LOC105222469;gene-LOC115066357	LOC105227347;LOC105221968;LOC105225218;LOC105222469;LOC115066357
7	GO:0010639	BP	negative regulation of organelle organization	7/620	41/9931	0.012537	0.288832	gene-LOC105234228;gene-LOC105222481;gene-LOC105230452;gene-LOC105230464;gene-LOC105222469;gene-LOC105224241;gene-LOC105226613	LOC105234228;LOC105222481;LOC105230452;LOC105230464;LOC105222469;LOC105224241;LOC105226613
7	GO:0050768	BP	negative regulation of neurogenesis	7/620	41/9931	0.012537	0.288832	gene-LOC105227347;gene-LOC105226312;gene-LOC105231410;gene-LOC105222248;gene-Adf1-2;gene-LOC105223481;gene-LOC105225859	LOC105227347;LOC105226312;LOC105231410;LOC105222248;Adf1;LOC105223481;LOC105225859
8	GO:0006915	BP	apoptotic process	8/620	51/9931	0.0129607	0.297877	gene-LOC105223550;gene-LOC105222410;gene-LOC105223239;gene-LOC105228872;gene-LOC105234136;gene-LOC105230502;gene-LOC115066177;gene-LOC105222673	LOC105223550;LOC105222410;LOC105223239;LOC105228872;LOC105234136;LOC105230502;LOC115066177;LOC105222673
6	GO:0090087	BP	regulation of peptide transport	6/620	32/9931	0.012998	0.298021	gene-LOC105223619;gene-LOC105229824;gene-LOC105227887;gene-LOC105228786;gene-LOC105232897;gene-LOC105225859	LOC105223619;LOC105229824;LOC105227887;LOC105228786;LOC105232897;LOC105225859
66	GO:0050896	BP	response to stimulus	66/620	789/9931	0.0138471	0.315227	gene-LOC105226624;gene-LOC105221766;gene-LOC105230173;gene-LOC105226312;gene-LOC105229831;gene-LOC105234267;gene-LOC105229290;gene-LOC105223273;gene-LOC105231013;gene-LOC105227781;gene-LOC105227371;gene-LOC105222207;gene-LOC105223111;gene-LOC105222442;gene-LOC105222460;gene-LOC105231538;gene-LOC105223729;gene-LOC105233787;gene-LOC105222410;gene-LOC105229669;gene-LOC105232152;gene-LOC105223182;gen…	LOC105226624;LOC105221766;LOC105230173;LOC105226312;LOC105229831;LOC105234267;LOC105229290;LOC105223273;LOC105231013;LOC105227781;LOC105227371;LOC105222207;LOC105223111;LOC105222442;LOC105222460;LOC105231538;LOC105223729;LOC105233787;LOC105222410;LOC105229669;LOC105232152;LOC105223182;LOC105230589;LOC105232206;LOC105225314;LOC105226682;LOC105231034;LOC105232419;LOC105229089;LOC105230502;LOC105228…
9	GO:0060341	BP	regulation of cellular localization	9/620	62/9931	0.0141552	0.321477	gene-LOC105221765;gene-LOC105223619;gene-LOC105229824;gene-LOC105222248;gene-LOC105224915;gene-LOC105230567;gene-LOC105224522;gene-LOC105232897;gene-LOC105225859	LOC105221765;LOC105223619;LOC105229824;LOC105222248;LOC105224915;LOC105230567;LOC105224522;LOC105232897;LOC105225859
5	GO:0043086	BP	negative regulation of catalytic activity	5/620	24/9931	0.0147147	0.324041	gene-LOC105233364;gene-LOC105233383;gene-LOC105224657;gene-LOC105225859;gene-LOC105226613	LOC105233364;LOC105233383;LOC105224657;LOC105225859;LOC105226613
5	GO:0090305	BP	nucleic acid phosphodiester bond hydrolysis	5/620	24/9931	0.0147147	0.324041	gene-LOC105224292;gene-LOC105228416;gene-LOC105226781;gene-LOC105224698;gene-LOC105231280	LOC105224292;LOC105228416;LOC105226781;LOC105224698;LOC105231280
4	GO:0098534	BP	centriole assembly	4/620	16/9931	0.0149838	0.324041	gene-LOC105222001;gene-LOC105230464;gene-LOC105222344;gene-LOC105229849	LOC105222001;LOC105230464;LOC105222344;LOC105229849
4	GO:1902115	BP	regulation of organelle assembly	4/620	16/9931	0.0149838	0.324041	gene-LOC105221912;gene-LOC105230464;gene-LOC105228905;gene-LOC105222469	LOC105221912;LOC105230464;LOC105228905;LOC105222469
4	GO:1901989	BP	positive regulation of cell cycle phase transition	4/620	16/9931	0.0149838	0.324041	gene-LOC105227418;gene-LOC105231986;gene-LOC105229849;gene-LOC105228001	LOC105227418;LOC105231986;LOC105229849;LOC105228001
4	GO:0045860	BP	positive regulation of protein kinase activity	4/620	16/9931	0.0149838	0.324041	gene-LOC105232152;gene-LOC105231968;gene-LOC105228485;gene-LOC105233513	LOC105232152;LOC105231968;LOC105228485;LOC105233513
6	GO:0031032	BP	actomyosin structure organization	6/620	33/9931	0.0150714	0.324041	gene-LOC105227347;gene-LOC105231411;gene-LOC105233513;gene-LOC105224067;gene-LOC105228887;gene-LOC105222096	LOC105227347;LOC105231411;LOC105233513;LOC105224067;LOC105228887;LOC105222096
3	GO:2000816	BP	negative regulation of mitotic sister chromatid separation	3/620	9/9931	0.0153162	0.324041	gene-LOC105234228;gene-LOC105222481;gene-LOC105222469	LOC105234228;LOC105222481;LOC105222469
3	GO:0044770	BP	cell cycle phase transition	3/620	9/9931	0.0153162	0.324041	gene-LOC105229053;gene-LOC105231441;gene-LOC105229849	LOC105229053;LOC105231441;LOC105229849
3	GO:0044772	BP	mitotic cell cycle phase transition	3/620	9/9931	0.0153162	0.324041	gene-LOC105229053;gene-LOC105231441;gene-LOC105229849	LOC105229053;LOC105231441;LOC105229849
3	GO:0006308	BP	DNA catabolic process	3/620	9/9931	0.0153162	0.324041	gene-LOC105228416;gene-LOC105226781;gene-LOC105231280	LOC105228416;LOC105226781;LOC105231280
3	GO:0007282	BP	cystoblast division	3/620	9/9931	0.0153162	0.324041	gene-LOC105229053;gene-LOC105231441;gene-LOC115066591	LOC105229053;LOC105231441;LOC115066591
3	GO:0007094	BP	mitotic spindle assembly checkpoint	3/620	9/9931	0.0153162	0.324041	gene-LOC105234228;gene-LOC105222481;gene-LOC105222469	LOC105234228;LOC105222481;LOC105222469
3	GO:1905819	BP	negative regulation of chromosome separation	3/620	9/9931	0.0153162	0.324041	gene-LOC105234228;gene-LOC105222481;gene-LOC105222469	LOC105234228;LOC105222481;LOC105222469
3	GO:0033048	BP	negative regulation of mitotic sister chromatid segregation	3/620	9/9931	0.0153162	0.324041	gene-LOC105234228;gene-LOC105222481;gene-LOC105222469	LOC105234228;LOC105222481;LOC105222469
3	GO:0008156	BP	negative regulation of DNA replication	3/620	9/9931	0.0153162	0.324041	gene-LOC105231160;gene-LOC105226781;gene-LOC105223848	LOC105231160;LOC105226781;LOC105223848
3	GO:1902742	BP	apoptotic process involved in development	3/620	9/9931	0.0153162	0.324041	gene-LOC105230502;gene-LOC105223550;gene-LOC105222673	LOC105230502;LOC105223550;LOC105222673
3	GO:0010972	BP	negative regulation of G2/M transition of mitotic cell cycle	3/620	9/9931	0.0153162	0.324041	gene-LOC105229053;gene-LOC105226504;gene-LOC105228772	LOC105229053;LOC105226504;LOC105228772
3	GO:0071174	BP	mitotic spindle checkpoint	3/620	9/9931	0.0153162	0.324041	gene-LOC105234228;gene-LOC105222481;gene-LOC105222469	LOC105234228;LOC105222481;LOC105222469
3	GO:0071173	BP	spindle assembly checkpoint	3/620	9/9931	0.0153162	0.324041	gene-LOC105234228;gene-LOC105222481;gene-LOC105222469	LOC105234228;LOC105222481;LOC105222469
3	GO:0031577	BP	spindle checkpoint	3/620	9/9931	0.0153162	0.324041	gene-LOC105234228;gene-LOC105222481;gene-LOC105222469	LOC105234228;LOC105222481;LOC105222469
3	GO:0045841	BP	negative regulation of mitotic metaphase/anaphase transition	3/620	9/9931	0.0153162	0.324041	gene-LOC105234228;gene-LOC105222481;gene-LOC105222469	LOC105234228;LOC105222481;LOC105222469
3	GO:0061842	BP	microtubule organizing center localization	3/620	9/9931	0.0153162	0.324041	gene-LOC105228437;gene-LOC105233364;gene-LOC115066591	LOC105228437;LOC105233364;LOC115066591
3	GO:1902750	BP	negative regulation of cell cycle G2/M phase transition	3/620	9/9931	0.0153162	0.324041	gene-LOC105229053;gene-LOC105226504;gene-LOC105228772	LOC105229053;LOC105226504;LOC105228772
3	GO:1902100	BP	negative regulation of metaphase/anaphase transition of cell cycle	3/620	9/9931	0.0153162	0.324041	gene-LOC105234228;gene-LOC105222481;gene-LOC105222469	LOC105234228;LOC105222481;LOC105222469
3	GO:0051642	BP	centrosome localization	3/620	9/9931	0.0153162	0.324041	gene-LOC105228437;gene-LOC105233364;gene-LOC115066591	LOC105228437;LOC105233364;LOC115066591
23	GO:0016887	MF	ATPase activity	23/620	219/9931	0.0151166	0.324041	gene-LOC105221912;gene-LOC105221766;gene-LOC105229089;gene-LOC105230037;gene-LOC105233787;gene-LOC105230235;gene-LOC105230589;gene-LOC105233473;gene-LOC105222965;gene-LOC105222969;gene-LOC105229255;gene-LOC105228001;gene-LOC105231986;gene-LOC105222099;gene-LOC105225407;gene-LOC105229290;gene-LOC105223619;gene-LOC105228957;gene-LOC105226635;gene-LOC105225651;gene-LOC105228187;gene-LOC105225911;gen…	LOC105221912;LOC105221766;LOC105229089;LOC105230037;LOC105233787;LOC105230235;LOC105230589;LOC105233473;LOC105222965;LOC105222969;LOC105229255;LOC105228001;LOC105231986;LOC105222099;LOC105225407;LOC105229290;LOC105223619;LOC105228957;LOC105226635;LOC105225651;LOC105228187;LOC105225911;LOC105226613
12	GO:0006030	BP	chitin metabolic process	12/620	94/9931	0.0159615	0.336209	gene-LOC105222122;gene-LOC105226682;gene-LOC105227392;gene-LOC105227379;gene-LOC105227622;gene-LOC105221909;gene-LOC105228334;gene-LOC105223657;gene-LOC105227381;gene-LOC105227172;gene-LOC105222552;gene-LOC105222701	LOC105222122;LOC105226682;LOC105227392;LOC105227379;LOC105227622;LOC105221909;LOC105228334;LOC105223657;LOC105227381;LOC105227172;LOC105222552;LOC105222701
12	GO:0051640	BP	organelle localization	12/620	94/9931	0.0159615	0.336209	gene-LOC105232619;gene-LOC105228437;gene-LOC105222344;gene-LOC105226063;gene-LOC105227347;gene-LOC115066591;gene-LOC105231411;gene-LOC109579189;gene-LOC105230535;gene-LOC105222556;gene-LOC105233364;gene-LOC105229679	LOC105232619;LOC105228437;LOC105222344;LOC105226063;LOC105227347;LOC115066591;LOC105231411;LOC109579189;LOC105230535;LOC105222556;LOC105233364;LOC105229679
23	GO:0044421	CC	extracellular region part	23/620	224/9931	0.0169023	0.354467	gene-LOC105221766;gene-LOC105231898;gene-LOC109579802;gene-LOC105224067;gene-LOC105226682;gene-LOC105226937;gene-LOC105222353;gene-LOC105224657;gene-LOC105233513;gene-LOC105221984;gene-LOC105226624;gene-LOC105233879;gene-LOC105230523;gene-LOC115066357;gene-LOC105228334;gene-LOC105230494;gene-LOC105224838;gene-LOC105229844;gene-LOC105232755;gene-LOC105222454;gene-LOC105233877;gene-LOC105225032;gen…	LOC105221766;LOC105231898;LOC109579802;LOC105224067;LOC105226682;LOC105226937;LOC105222353;LOC105224657;LOC105233513;LOC105221984;LOC105226624;LOC105233879;LOC105230523;LOC115066357;LOC105228334;LOC105230494;LOC105224838;LOC105229844;LOC105232755;LOC105222454;LOC105233877;LOC105225032;LOC105226224
6	GO:0000281	BP	mitotic cytokinesis	6/620	34/9931	0.0173634	0.363343	gene-LOC105230593;gene-LOC105231705;gene-LOC105230535;gene-LOC105228887;gene-LOC105222556;gene-LOC105232831	LOC105230593;LOC105231705;LOC105230535;LOC105228887;LOC105222556;LOC105232831
5	GO:0033047	BP	regulation of mitotic sister chromatid segregation	5/620	25/9931	0.0174732	0.364844	gene-LOC105221912;gene-LOC105225259;gene-LOC105234228;gene-LOC105222481;gene-LOC105222469	LOC105221912;LOC105225259;LOC105234228;LOC105222481;LOC105222469
4	GO:0051098	BP	regulation of binding	4/620	17/9931	0.0186475	0.388517	gene-LOC105227418;gene-LOC105231160;gene-LOC105229679;gene-LOC105231705	LOC105227418;LOC105231160;LOC105229679;LOC105231705
293	GO:0009987	BP	cellular process	293/620	4241/9931	0.0188615	0.392122	gene-LOC105221912;gene-LOC105222001;gene-LOC105227381;gene-LOC105223139;gene-LOC105230293;gene-LOC105234267;gene-LOC105224132;gene-LOC105227781;gene-LOC105224519;gene-LOC105225294;gene-LOC105226818;gene-LOC105232767;gene-LOC105222556;gene-LOC105223036;gene-LOC105222442;gene-LOC105227865;gene-LOC105228299;gene-LOC105223729;gene-LOC105233787;gene-LOC105230459;gene-LOC105225218;gene-LOC105223239;gen…	LOC105221912;LOC105222001;LOC105227381;LOC105223139;LOC105230293;LOC105234267;LOC105224132;LOC105227781;LOC105224519;LOC105225294;LOC105226818;LOC105232767;LOC105222556;LOC105223036;LOC105222442;LOC105227865;LOC105228299;LOC105223729;LOC105233787;LOC105230459;LOC105225218;LOC105223239;LOC105228187;LOC105227305;LOC105230544;LOC105224755;LOC105224358;LOC105233473;LOC105228786;LOC105230452;LOC105233…
63	GO:0005524	MF	ATP binding	63/620	760/9931	0.0189948	0.394039	gene-LOC105221912;gene-LOC105221766;gene-LOC105223177;gene-LOC105230293;gene-LOC105229089;gene-LOC105234228;gene-LOC105230037;gene-LOC105222106;gene-LOC105226986;gene-LOC105233513;gene-LOC105224241;gene-LOC105233364;gene-LOC105230971;gene-LOC105233787;gene-LOC105228975;gene-LOC105227347;gene-LOC105232152;gene-LOC105230589;gene-LOC105231411;gene-LOC105226818;gene-LOC105230452;gene-LOC105222965;gen…	LOC105221912;LOC105221766;LOC105223177;LOC105230293;LOC105229089;LOC105234228;LOC105230037;LOC105222106;LOC105226986;LOC105233513;LOC105224241;LOC105233364;LOC105230971;LOC105233787;LOC105228975;LOC105227347;LOC105232152;LOC105230589;LOC105231411;LOC105226818;LOC105230452;LOC105222965;LOC105224522;LOC105225948;LOC105222099;LOC105228299;LOC105224618;LOC105229255;LOC105225284;LOC105228772;LOC105223…
11	GO:0030163	BP	protein catabolic process	11/620	84/9931	0.0192843	0.398321	gene-LOC105233972;gene-LOC105232636;gene-LOC105226743;gene-LOC105222248;gene-LOC105222153;gene-LOC105224915;gene-LOC105230556;gene-LOC105224132;gene-LOC105227683;gene-LOC105225127;gene-LOC105224728	LOC105233972;LOC105232636;LOC105226743;LOC105222248;LOC105222153;LOC105224915;LOC105230556;LOC105224132;LOC105227683;LOC105225127;LOC105224728
11	GO:0035107	BP	appendage morphogenesis	11/620	84/9931	0.0192843	0.398321	gene-LOC105226937;gene-LOC105222647;gene-LOC105224522;gene-LOC105226312;gene-LOC105228903;gene-LOC105228786;gene-LOC105222216;gene-LOC105223273;gene-Adf1-2;gene-LOC105223481;gene-LOC105224924	LOC105226937;LOC105222647;LOC105224522;LOC105226312;LOC105228903;LOC105228786;LOC105222216;LOC105223273;Adf1;LOC105223481;LOC105224924
6	GO:0001708	BP	cell fate specification	6/620	35/9931	0.019884	0.401659	gene-LOC115066632;gene-LOC105225098;gene-LOC105233902;gene-LOC105227884;gene-LOC105224915;gene-LOC105225859	LOC115066632;LOC105225098;LOC105233902;LOC105227884;LOC105224915;LOC105225859
8	GO:0000910	BP	cytokinesis	8/620	55/9931	0.0199448	0.401659	gene-LOC105227347;gene-LOC105231705;gene-LOC105230593;gene-LOC105230535;gene-LOC105224067;gene-LOC105228887;gene-LOC105222556;gene-LOC105232831	LOC105227347;LOC105231705;LOC105230593;LOC105230535;LOC105224067;LOC105228887;LOC105222556;LOC105232831
8	GO:0061640	BP	cytoskeleton-dependent cytokinesis	8/620	55/9931	0.0199448	0.401659	gene-LOC105227347;gene-LOC105231705;gene-LOC105230593;gene-LOC105230535;gene-LOC105224067;gene-LOC105228887;gene-LOC105222556;gene-LOC105232831	LOC105227347;LOC105231705;LOC105230593;LOC105230535;LOC105224067;LOC105228887;LOC105222556;LOC105232831
7	GO:0032880	BP	regulation of protein localization	7/620	45/9931	0.020427	0.401659	gene-LOC105223619;gene-LOC105229824;gene-LOC105229053;gene-LOC105227887;gene-LOC105228786;gene-LOC105232897;gene-LOC105225859	LOC105223619;LOC105229824;LOC105229053;LOC105227887;LOC105228786;LOC105232897;LOC105225859
7	GO:0007476	BP	imaginal disc-derived wing morphogenesis	7/620	45/9931	0.020427	0.401659	gene-LOC105226937;gene-LOC105226312;gene-LOC105228903;gene-LOC105228786;gene-LOC105223273;gene-LOC105224522;gene-LOC105223481	LOC105226937;LOC105226312;LOC105228903;LOC105228786;LOC105223273;LOC105224522;LOC105223481
7	GO:0060968	BP	regulation of gene silencing	7/620	45/9931	0.020427	0.401659	gene-LOC105234228;gene-LOC115066422;gene-LOC105232104;gene-LOC105222099;gene-LOC105227134;gene-LOC105232989;gene-LOC105232529	LOC105234228;LOC115066422;LOC105232104;LOC105222099;LOC105227134;LOC105232989;LOC105232529
92	GO:0044260	BP	cellular macromolecule metabolic process	92/620	1174/9931	0.0205201	0.401659	gene-LOC105225294;gene-LOC105230293;gene-LOC105228662;gene-LOC105222207;gene-LOC105222442;gene-LOC105233787;gene-LOC105225218;gene-LOC105227305;gene-LOC105230589;gene-LOC105233473;gene-LOC105225105;gene-LOC105226565;gene-LOC105228191;gene-LOC105225108;gene-LOC105223939;gene-LOC105231986;gene-LOC105229290;gene-LOC105230593;gene-LOC105229053;gene-LOC105229055;gene-LOC105228187;gene-LOC105226781;gen…	LOC105225294;LOC105230293;LOC105228662;LOC105222207;LOC105222442;LOC105233787;LOC105225218;LOC105227305;LOC105230589;LOC105233473;LOC105225105;LOC105226565;LOC105228191;LOC105225108;LOC105223939;LOC105231986;LOC105229290;LOC105230593;LOC105229053;LOC105229055;LOC105228187;LOC105226781;LOC105230173;LOC105223352;LOC105223111;LOC105224241;LOC105222460;LOC105231160;LOC105224132;LOC105233513;LOC105224…
5	GO:0031047	BP	gene silencing by RNA	5/620	26/9931	0.0205532	0.401659	gene-LOC105222208;gene-LOC105228905;gene-LOC105222099;gene-LOC105230567;gene-LOC105224698	LOC105222208;LOC105228905;LOC105222099;LOC105230567;LOC105224698
3	GO:0046822	BP	regulation of nucleocytoplasmic transport	3/620	10/9931	0.0208805	0.401659	gene-LOC105232897;gene-LOC105225859;gene-LOC105224522	LOC105232897;LOC105225859;LOC105224522
3	GO:0044837	BP	actomyosin contractile ring organization	3/620	10/9931	0.0208805	0.401659	gene-LOC105228887;gene-LOC105231411;gene-LOC105227347	LOC105228887;LOC105231411;LOC105227347
3	GO:0045839	BP	negative regulation of mitotic nuclear division	3/620	10/9931	0.0208805	0.401659	gene-LOC105234228;gene-LOC105222481;gene-LOC105222469	LOC105234228;LOC105222481;LOC105222469
3	GO:0000915	BP	actomyosin contractile ring assembly	3/620	10/9931	0.0208805	0.401659	gene-LOC105228887;gene-LOC105231411;gene-LOC105227347	LOC105228887;LOC105231411;LOC105227347
3	GO:0008362	BP	chitin-based embryonic cuticle biosynthetic process	3/620	10/9931	0.0208805	0.401659	gene-LOC105223657;gene-LOC105228334;gene-LOC105226312	LOC105223657;LOC105228334;LOC105226312
18	GO:0003002	BP	regionalization	18/620	165/9931	0.0211869	0.401659	gene-LOC105221765;gene-LOC105225098;gene-LOC105223273;gene-LOC105226095;gene-LOC105228903;gene-LOC105228485;gene-LOC105232152;gene-LOC105228786;gene-LOC105226937;gene-LOC109579802;gene-LOC105222248;gene-LOC105228479;gene-LOC105229824;gene-Adf1-2;gene-LOC105233247;gene-LOC105225090;gene-LOC105230494;gene-LOC105224698	LOC105221765;LOC105225098;LOC105223273;LOC105226095;LOC105228903;LOC105228485;LOC105232152;LOC105228786;LOC105226937;LOC109579802;LOC105222248;LOC105228479;LOC105229824;Adf1;LOC105233247;LOC105225090;LOC105230494;LOC105224698
11	GO:0008219	BP	cell death	11/620	86/9931	0.0214135	0.401659	gene-LOC105223550;gene-LOC105222410;gene-LOC105226312;gene-LOC105223239;gene-LOC105228872;gene-LOC105228786;gene-LOC105234136;gene-LOC105230556;gene-LOC105230502;gene-LOC115066177;gene-LOC105222673	LOC105223550;LOC105222410;LOC105226312;LOC105223239;LOC105228872;LOC105228786;LOC105234136;LOC105230556;LOC105230502;LOC115066177;LOC105222673
2	GO:0007301	BP	female germline ring canal formation	2/620	4/9931	0.0214576	0.401659	gene-LOC105225314;gene-LOC105233513	LOC105225314;LOC105233513
2	GO:1904589	BP	regulation of protein import	2/620	4/9931	0.0214576	0.401659	gene-LOC105232897;gene-LOC105225859	LOC105232897;LOC105225859
2	GO:0048135	BP	female germ-line cyst formation	2/620	4/9931	0.0214576	0.401659	gene-LOC105224698;gene-LOC105225177	LOC105224698;LOC105225177
2	GO:0030727	BP	germarium-derived female germ-line cyst formation	2/620	4/9931	0.0214576	0.401659	gene-LOC105224698;gene-LOC105225177	LOC105224698;LOC105225177
2	GO:0045740	BP	positive regulation of DNA replication	2/620	4/9931	0.0214576	0.401659	gene-LOC105225261;gene-LOC105228001	LOC105225261;LOC105228001
2	GO:0032508	BP	DNA duplex unwinding	2/620	4/9931	0.0214576	0.401659	gene-LOC105229089;gene-LOC105233473	LOC105229089;LOC105233473
2	GO:0032053	BP	ciliary basal body organization	2/620	4/9931	0.0214576	0.401659	gene-LOC105222001;gene-LOC105222344	LOC105222001;LOC105222344
2	GO:0042306	BP	regulation of protein import into nucleus	2/620	4/9931	0.0214576	0.401659	gene-LOC105232897;gene-LOC105225859	LOC105232897;LOC105225859
2	GO:0036297	BP	interstrand cross-link repair	2/620	4/9931	0.0214576	0.401659	gene-LOC105222134;gene-LOC105232419	LOC105222134;LOC105232419
2	GO:0051012	BP	microtubule sliding	2/620	4/9931	0.0214576	0.401659	gene-LOC105221912;gene-LOC105223619	LOC105221912;LOC105223619
2	GO:0046606	BP	negative regulation of centrosome cycle	2/620	4/9931	0.0214576	0.401659	gene-LOC105230464;gene-LOC105224241	LOC105230464;LOC105224241
2	GO:0045003	BP	double-strand break repair via synthesis-dependent strand annealing	2/620	4/9931	0.0214576	0.401659	gene-LOC105233787;gene-LOC105225651	LOC105233787;LOC105225651
2	GO:0034453	BP	microtubule anchoring	2/620	4/9931	0.0214576	0.401659	gene-LOC105222344;gene-LOC105226635	LOC105222344;LOC105226635
2	GO:0007279	BP	pole cell formation	2/620	4/9931	0.0214576	0.401659	gene-LOC105222099;gene-LOC105230567	LOC105222099;LOC105230567
2	GO:0030037	BP	actin filament reorganization involved in cell cycle	2/620	4/9931	0.0214576	0.401659	gene-LOC105230187;gene-LOC115066591	LOC105230187;LOC115066591
2	GO:0048865	BP	stem cell fate commitment	2/620	4/9931	0.0214576	0.401659	gene-LOC105228786;gene-LOC105222248	LOC105228786;LOC105222248
2	GO:0051438	BP	regulation of ubiquitin-protein transferase activity	2/620	4/9931	0.0214576	0.401659	gene-LOC105233972;gene-LOC105225127	LOC105233972;LOC105225127
2	GO:0090527	BP	actin filament reorganization	2/620	4/9931	0.0214576	0.401659	gene-LOC105230187;gene-LOC115066591	LOC105230187;LOC115066591
2	GO:0090328	BP	regulation of olfactory learning	2/620	4/9931	0.0214576	0.401659	gene-LOC105222099;gene-LOC105224698	LOC105222099;LOC105224698
2	GO:0051383	BP	kinetochore organization	2/620	4/9931	0.0214576	0.401659	gene-LOC105228437;gene-LOC115066591	LOC105228437;LOC115066591
3	GO:0045172	CC	germline ring canal	3/620	10/9931	0.0208805	0.401659	gene-LOC105224067;gene-LOC105233513;gene-LOC105231898	LOC105224067;LOC105233513;LOC105231898
2	GO:0005927	CC	muscle tendon junction	2/620	4/9931	0.0214576	0.401659	gene-LOC105228959;gene-LOC105223102	LOC105228959;LOC105223102
2	GO:0000930	CC	gamma-tubulin complex	2/620	4/9931	0.0214576	0.401659	gene-LOC105231216;gene-LOC105222037	LOC105231216;LOC105222037
2	GO:0035324	CC	female germline ring canal	2/620	4/9931	0.0214576	0.401659	gene-LOC105224067;gene-LOC105231898	LOC105224067;LOC105231898
2	GO:0061617	CC	MICOS complex	2/620	4/9931	0.0214576	0.401659	gene-LOC105231179;gene-LOC105231189	LOC105231179;LOC105231189
20	GO:0008092	MF	cytoskeletal protein binding	20/620	187/9931	0.0203434	0.401659	gene-LOC105221912;gene-LOC105228437;gene-LOC105228975;gene-LOC105231411;gene-LOC105230363;gene-LOC105231216;gene-LOC105233479;gene-LOC105223619;gene-LOC105227306;gene-LOC105230598;gene-LOC105227542;gene-LOC105230535;gene-LOC115066591;gene-LOC105229209;gene-LOC105225125;gene-LOC105224522;gene-LOC105222556;gene-LOC105230539;gene-LOC105222663;gene-LOC105228299	LOC105221912;LOC105228437;LOC105228975;LOC105231411;LOC105230363;LOC105231216;LOC105233479;LOC105223619;LOC105227306;LOC105230598;LOC105227542;LOC105230535;LOC115066591;LOC105229209;LOC105225125;LOC105224522;LOC105222556;LOC105230539;LOC105222663;LOC105228299
3	GO:0008374	MF	O-acyltransferase activity	3/620	10/9931	0.0208805	0.401659	gene-LOC105224137;gene-LOC105223844;gene-LOC105232103	LOC105224137;LOC105223844;LOC105232103
2	GO:0030983	MF	mismatched DNA binding	2/620	4/9931	0.0214576	0.401659	gene-LOC105230589;gene-LOC105232419	LOC105230589;LOC105232419
2	GO:0042162	MF	telomeric DNA binding	2/620	4/9931	0.0214576	0.401659	gene-LOC105225294;gene-LOC105224486	LOC105225294;LOC105224486
2	GO:0140078	MF	class I DNA-(apurinic or apyrimidinic site) endonuclease activity	2/620	4/9931	0.0214576	0.401659	gene-LOC105230173;gene-LOC105231047	LOC105230173;LOC105231047
6	GO:0016319	BP	mushroom body development	6/620	36/9931	0.0226421	0.421363	gene-LOC105226312;gene-LOC105225098;gene-LOC105233513;gene-LOC105233902;gene-LOC105231968;gene-LOC105227075	LOC105226312;LOC105225098;LOC105233513;LOC105233902;LOC105231968;LOC105227075
4	GO:2000736	BP	regulation of stem cell differentiation	4/620	18/9931	0.02282	0.422213	gene-LOC105229944;gene-LOC105232831;gene-LOC105226818;gene-LOC105225177	LOC105229944;LOC105232831;LOC105226818;LOC105225177
4	GO:0033674	BP	positive regulation of kinase activity	4/620	18/9931	0.02282	0.422213	gene-LOC105232152;gene-LOC105231968;gene-LOC105228485;gene-LOC105233513	LOC105232152;LOC105231968;LOC105228485;LOC105233513
4	GO:0005814	CC	centriole	4/620	18/9931	0.02282	0.422213	gene-LOC105222001;gene-LOC105230464;gene-LOC105222344;gene-LOC105227347	LOC105222001;LOC105230464;LOC105222344;LOC105227347
55	GO:0031326	BP	regulation of cellular biosynthetic process	55/620	653/9931	0.0233926	0.431974	gene-LOC105221765;gene-LOC105226095;gene-LOC105223139;gene-LOC105234228;gene-LOC105223352;gene-LOC105223993;gene-LOC109579412;gene-LOC105232996;gene-LOC105234037;gene-LOC105222207;gene-LOC105230567;gene-LOC105227683;gene-LOC105222460;gene-LOC105231160;gene-LOC105233787;gene-LOC105229104;gene-LOC105223848;gene-LOC105231921;gene-LOC105232152;gene-LOC105232206;gene-LOC115066422;gene-LOC105228903;gen…	LOC105221765;LOC105226095;LOC105223139;LOC105234228;LOC105223352;LOC105223993;LOC109579412;LOC105232996;LOC105234037;LOC105222207;LOC105230567;LOC105227683;LOC105222460;LOC105231160;LOC105233787;LOC105229104;LOC105223848;LOC105231921;LOC105232152;LOC105232206;LOC115066422;LOC105228903;LOC105225064;LOC105233902;LOC105224522;LOC105224448;LOC105230494;LOC105229204;LOC105231889;LOC105226937;LOC105228…
55	GO:0009889	BP	regulation of biosynthetic process	55/620	655/9931	0.0236412	0.434907	gene-LOC105221765;gene-LOC105226095;gene-LOC105223139;gene-LOC105234228;gene-LOC105223352;gene-LOC105223993;gene-LOC109579412;gene-LOC105232996;gene-LOC105234037;gene-LOC105222207;gene-LOC105230567;gene-LOC105227683;gene-LOC105222460;gene-LOC105231160;gene-LOC105233787;gene-LOC105229104;gene-LOC105223848;gene-LOC105231921;gene-LOC105232152;gene-LOC105232206;gene-LOC115066422;gene-LOC105228903;gen…	LOC105221765;LOC105226095;LOC105223139;LOC105234228;LOC105223352;LOC105223993;LOC109579412;LOC105232996;LOC105234037;LOC105222207;LOC105230567;LOC105227683;LOC105222460;LOC105231160;LOC105233787;LOC105229104;LOC105223848;LOC105231921;LOC105232152;LOC105232206;LOC115066422;LOC105228903;LOC105225064;LOC105233902;LOC105224522;LOC105224448;LOC105230494;LOC105229204;LOC105231889;LOC105226937;LOC105228…
10	GO:0035120	BP	post-embryonic appendage morphogenesis	10/620	73/9931	0.0236422	0.434907	gene-LOC105226937;gene-LOC105222647;gene-LOC105226312;gene-LOC105228903;gene-LOC105228786;gene-LOC105222216;gene-LOC105223273;gene-LOC105224522;gene-LOC105223481;gene-LOC105224924	LOC105226937;LOC105222647;LOC105226312;LOC105228903;LOC105228786;LOC105222216;LOC105223273;LOC105224522;LOC105223481;LOC105224924
11	GO:0010608	BP	posttranscriptional regulation of gene expression	11/620	88/9931	0.0239448	0.439201	gene-LOC105221765;gene-LOC105233787;gene-LOC105231889;gene-LOC105231947;gene-LOC105228905;gene-LOC105222248;gene-LOC105222099;gene-LOC105224698;gene-LOC105233247;gene-LOC105232551;gene-LOC105222460	LOC105221765;LOC105233787;LOC105231889;LOC105231947;LOC105228905;LOC105222248;LOC105222099;LOC105224698;LOC105233247;LOC105232551;LOC105222460
5	GO:0033045	BP	regulation of sister chromatid segregation	5/620	27/9931	0.0239673	0.439201	gene-LOC105221912;gene-LOC105225259;gene-LOC105234228;gene-LOC105222481;gene-LOC105222469	LOC105221912;LOC105225259;LOC105234228;LOC105222481;LOC105222469
13	GO:0030054	CC	cell junction	13/620	108/9931	0.0242808	0.444098	gene-LOC105227158;gene-LOC105233544;gene-LOC105228959;gene-LOC105234267;gene-LOC105234264;gene-LOC105223481;gene-LOC105223102;gene-LOC105231968;gene-LOC105229310;gene-LOC105228485;gene-LOC115066632;gene-LOC105230459;gene-LOC105225859	LOC105227158;LOC105233544;LOC105228959;LOC105234267;LOC105234264;LOC105223481;LOC105223102;LOC105231968;LOC105229310;LOC105228485;LOC115066632;LOC105230459;LOC105225859
63	GO:0032559	MF	adenyl ribonucleotide binding	63/620	772/9931	0.0246393	0.448941	gene-LOC105221912;gene-LOC105221766;gene-LOC105223177;gene-LOC105230293;gene-LOC105229089;gene-LOC105234228;gene-LOC105230037;gene-LOC105222106;gene-LOC105226986;gene-LOC105233513;gene-LOC105224241;gene-LOC105233364;gene-LOC105230971;gene-LOC105233787;gene-LOC105228975;gene-LOC105227347;gene-LOC105232152;gene-LOC105230589;gene-LOC105231411;gene-LOC105226818;gene-LOC105230452;gene-LOC105222965;gen…	LOC105221912;LOC105221766;LOC105223177;LOC105230293;LOC105229089;LOC105234228;LOC105230037;LOC105222106;LOC105226986;LOC105233513;LOC105224241;LOC105233364;LOC105230971;LOC105233787;LOC105228975;LOC105227347;LOC105232152;LOC105230589;LOC105231411;LOC105226818;LOC105230452;LOC105222965;LOC105224522;LOC105225948;LOC105222099;LOC105228299;LOC105224618;LOC105229255;LOC105225284;LOC105228772;LOC105223…
10	GO:0000785	CC	chromatin	10/620	75/9931	0.0254266	0.460658	gene-LOC105231160;gene-LOC105223858;gene-LOC105222825;gene-LOC105224008;gene-LOC105226743;gene-LOC105226818;gene-LOC105230936;gene-LOC105228001;gene-LOC105222096;gene-LOC105229204	LOC105231160;LOC105223858;LOC105222825;LOC105224008;LOC105226743;LOC105226818;LOC105230936;LOC105228001;LOC105222096;LOC105229204
10	GO:0033044	BP	regulation of chromosome organization	10/620	76/9931	0.0265141	0.478552	gene-LOC105221912;gene-LOC105225259;gene-LOC115066422;gene-LOC105234228;gene-LOC105224008;gene-LOC105222481;gene-LOC105222469;gene-LOC105232989;gene-LOC105229204;gene-LOC105226613	LOC105221912;LOC105225259;LOC115066422;LOC105234228;LOC105224008;LOC105222481;LOC105222469;LOC105232989;LOC105229204;LOC105226613
3	GO:0042059	BP	negative regulation of epidermal growth factor receptor signaling pathway	3/620	11/9931	0.0274032	0.48367	gene-LOC105233383;gene-LOC105232767;gene-LOC105223481	LOC105233383;LOC105232767;LOC105223481
3	GO:0007097	BP	nuclear migration	3/620	11/9931	0.0274032	0.48367	gene-LOC105232619;gene-LOC105227347;gene-LOC115066591	LOC105232619;LOC105227347;LOC115066591
3	GO:0033046	BP	negative regulation of sister chromatid segregation	3/620	11/9931	0.0274032	0.48367	gene-LOC105234228;gene-LOC105222481;gene-LOC105222469	LOC105234228;LOC105222481;LOC105222469
3	GO:0035050	BP	embryonic heart tube development	3/620	11/9931	0.0274032	0.48367	gene-LOC105232121;gene-LOC105225098;gene-LOC105227347	LOC105232121;LOC105225098;LOC105227347
3	GO:0000912	BP	assembly of actomyosin apparatus involved in cytokinesis	3/620	11/9931	0.0274032	0.48367	gene-LOC105228887;gene-LOC105231411;gene-LOC105227347	LOC105228887;LOC105231411;LOC105227347
3	GO:0061983	BP	meiosis II cell cycle process	3/620	11/9931	0.0274032	0.48367	gene-LOC105228887;gene-LOC105233972;gene-LOC105225127	LOC105228887;LOC105233972;LOC105225127
3	GO:0043405	BP	regulation of MAP kinase activity	3/620	11/9931	0.0274032	0.48367	gene-LOC105232152;gene-LOC105231968;gene-LOC105233513	LOC105232152;LOC105231968;LOC105233513
3	GO:0033157	BP	regulation of intracellular protein transport	3/620	11/9931	0.0274032	0.48367	gene-LOC105232897;gene-LOC105225859;gene-LOC105229824	LOC105232897;LOC105225859;LOC105229824
3	GO:1901185	BP	negative regulation of ERBB signaling pathway	3/620	11/9931	0.0274032	0.48367	gene-LOC105233383;gene-LOC105232767;gene-LOC105223481	LOC105233383;LOC105232767;LOC105223481
3	GO:0051985	BP	negative regulation of chromosome segregation	3/620	11/9931	0.0274032	0.48367	gene-LOC105234228;gene-LOC105222481;gene-LOC105222469	LOC105234228;LOC105222481;LOC105222469
3	GO:0090329	BP	regulation of DNA-dependent DNA replication	3/620	11/9931	0.0274032	0.48367	gene-LOC105229053;gene-LOC105225261;gene-LOC105226781	LOC105229053;LOC105225261;LOC105226781
4	GO:0060966	BP	regulation of gene silencing by RNA	4/620	19/9931	0.0275157	0.483687	gene-LOC105232104;gene-LOC105222099;gene-LOC105227134;gene-LOC105232529	LOC105232104;LOC105222099;LOC105227134;LOC105232529
4	GO:0044815	CC	DNA packaging complex	4/620	19/9931	0.0275157	0.483687	gene-LOC105224123;gene-LOC105232540;gene-LOC105226818;gene-LOC105232579	LOC105224123;LOC105232540;LOC105226818;LOC105232579
202	GO:1901363	MF	heterocyclic compound binding	202/620	2843/9931	0.0275556	0.483687	gene-LOC105221912;gene-LOC105225294;gene-LOC105226095;gene-LOC105223139;gene-LOC105230293;gene-LOC105228662;gene-LOC105229263;gene-LOC105232996;gene-LOC105222002;gene-LOC105222207;gene-LOC105233513;gene-LOC105222442;gene-LOC105233364;gene-LOC105228299;gene-LOC105223729;gene-LOC105233787;gene-LOC105229104;gene-LOC105227305;gene-LOC105225063;gene-LOC105224755;gene-LOC105226312;gene-LOC115066422;gen…	LOC105221912;LOC105225294;LOC105226095;LOC105223139;LOC105230293;LOC105228662;LOC105229263;LOC105232996;LOC105222002;LOC105222207;LOC105233513;LOC105222442;LOC105233364;LOC105228299;LOC105223729;LOC105233787;LOC105229104;LOC105227305;LOC105225063;LOC105224755;LOC105226312;LOC115066422;LOC105226013;LOC105225064;LOC105230452;LOC105233902;LOC105225948;LOC105225824;LOC105234228;LOC105224618;LOC105229…
5	GO:0007365	BP	periodic partitioning	5/620	28/9931	0.0277262	0.484021	gene-LOC105225090;gene-LOC105226095;gene-LOC105224698;gene-LOC105229824;gene-LOC105228479	LOC105225090;LOC105226095;LOC105224698;LOC105229824;LOC105228479
5	GO:0051983	BP	regulation of chromosome segregation	5/620	28/9931	0.0277262	0.484021	gene-LOC105221912;gene-LOC105225259;gene-LOC105234228;gene-LOC105222481;gene-LOC105222469	LOC105221912;LOC105225259;LOC105234228;LOC105222481;LOC105222469
202	GO:0097159	MF	organic cyclic compound binding	202/620	2847/9931	0.0276967	0.484021	gene-LOC105221912;gene-LOC105225294;gene-LOC105226095;gene-LOC105223139;gene-LOC105230293;gene-LOC105228662;gene-LOC105229263;gene-LOC105232996;gene-LOC105222002;gene-LOC105222207;gene-LOC105233513;gene-LOC105222442;gene-LOC105233364;gene-LOC105228299;gene-LOC105223729;gene-LOC105233787;gene-LOC105229104;gene-LOC105227305;gene-LOC105225063;gene-LOC105224755;gene-LOC105226312;gene-LOC115066422;gen…	LOC105221912;LOC105225294;LOC105226095;LOC105223139;LOC105230293;LOC105228662;LOC105229263;LOC105232996;LOC105222002;LOC105222207;LOC105233513;LOC105222442;LOC105233364;LOC105228299;LOC105223729;LOC105233787;LOC105229104;LOC105227305;LOC105225063;LOC105224755;LOC105226312;LOC115066422;LOC105226013;LOC105225064;LOC105230452;LOC105233902;LOC105225948;LOC105225824;LOC105234228;LOC105224618;LOC105229…
19	GO:0048585	BP	negative regulation of response to stimulus	19/620	182/9931	0.0284172	0.494283	gene-LOC105222739;gene-LOC105224522;gene-LOC105222410;gene-LOC105231070;gene-LOC105231004;gene-LOC105231410;gene-LOC105223481;gene-LOC105224657;gene-LOC105229824;gene-LOC105227887;gene-LOC105233383;gene-LOC105223273;gene-LOC105232767;gene-LOC115066632;gene-LOC105223657;gene-LOC105227683;gene-LOC105232831;gene-LOC105221984;gene-LOC105225859	LOC105222739;LOC105224522;LOC105222410;LOC105231070;LOC105231004;LOC105231410;LOC105223481;LOC105224657;LOC105229824;LOC105227887;LOC105233383;LOC105223273;LOC105232767;LOC115066632;LOC105223657;LOC105227683;LOC105232831;LOC105221984;LOC105225859
6	GO:0044092	BP	negative regulation of molecular function	6/620	38/9931	0.0289045	0.500941	gene-LOC105224657;gene-LOC105233383;gene-LOC105224522;gene-LOC105233364;gene-LOC105225859;gene-LOC105226613	LOC105224657;LOC105233383;LOC105224522;LOC105233364;LOC105225859;LOC105226613
6	GO:0004527	MF	exonuclease activity	6/620	38/9931	0.0289045	0.500941	gene-LOC105224519;gene-LOC105231280;gene-LOC105224292;gene-LOC105228416;gene-LOC105223111;gene-LOC105226781	LOC105224519;LOC105231280;LOC105224292;LOC105228416;LOC105223111;LOC105226781
15	GO:0050767	BP	regulation of neurogenesis	15/620	135/9931	0.0290276	0.502168	gene-LOC105229747;gene-LOC105227347;gene-LOC105226312;gene-LOC105231410;gene-LOC105228067;gene-LOC105233513;gene-LOC105222248;gene-LOC105229944;gene-LOC105231968;gene-LOC105222099;gene-LOC105222207;gene-Adf1-2;gene-LOC105223481;gene-LOC105224915;gene-LOC105225859	LOC105229747;LOC105227347;LOC105226312;LOC105231410;LOC105228067;LOC105233513;LOC105222248;LOC105229944;LOC105231968;LOC105222099;LOC105222207;Adf1;LOC105223481;LOC105224915;LOC105225859
63	GO:0030554	MF	adenyl nucleotide binding	63/620	774/9931	0.0298577	0.515596	gene-LOC105221912;gene-LOC105221766;gene-LOC105223177;gene-LOC105230293;gene-LOC105229089;gene-LOC105234228;gene-LOC105230037;gene-LOC105222106;gene-LOC105226986;gene-LOC105233513;gene-LOC105224241;gene-LOC105233364;gene-LOC105230971;gene-LOC105233787;gene-LOC105228975;gene-LOC105227347;gene-LOC105232152;gene-LOC105230589;gene-LOC105231411;gene-LOC105226818;gene-LOC105230452;gene-LOC105222965;gen…	LOC105221912;LOC105221766;LOC105223177;LOC105230293;LOC105229089;LOC105234228;LOC105230037;LOC105222106;LOC105226986;LOC105233513;LOC105224241;LOC105233364;LOC105230971;LOC105233787;LOC105228975;LOC105227347;LOC105232152;LOC105230589;LOC105231411;LOC105226818;LOC105230452;LOC105222965;LOC105224522;LOC105225948;LOC105222099;LOC105228299;LOC105224618;LOC105229255;LOC105225284;LOC105228772;LOC105223…
10	GO:0034248	BP	regulation of cellular amide metabolic process	10/620	80/9931	0.0321987	0.553033	gene-LOC105221765;gene-LOC105233787;gene-LOC105231889;gene-LOC105231947;gene-LOC105222248;gene-LOC105222099;gene-LOC105224698;gene-LOC105233247;gene-LOC105232551;gene-LOC105222460	LOC105221765;LOC105233787;LOC105231889;LOC105231947;LOC105222248;LOC105222099;LOC105224698;LOC105233247;LOC105232551;LOC105222460
4	GO:1903827	BP	regulation of cellular protein localization	4/620	20/9931	0.0327454	0.559415	gene-LOC105223619;gene-LOC105232897;gene-LOC105225859;gene-LOC105229824	LOC105223619;LOC105232897;LOC105225859;LOC105229824
4	GO:2001251	BP	negative regulation of chromosome organization	4/620	20/9931	0.0327454	0.559415	gene-LOC105234228;gene-LOC105222481;gene-LOC105222469;gene-LOC105226613	LOC105234228;LOC105222481;LOC105222469;LOC105226613
4	GO:0003697	MF	single-stranded DNA binding	4/620	20/9931	0.0327454	0.559415	gene-LOC105224486;gene-LOC105225294;gene-LOC105228001;gene-LOC105229089	LOC105224486;LOC105225294;LOC105228001;LOC105229089
12	GO:1901071	BP	glucosamine-containing compound metabolic process	12/620	100/9931	0.0333669	0.568649	gene-LOC105222122;gene-LOC105226682;gene-LOC105227392;gene-LOC105227379;gene-LOC105227622;gene-LOC105221909;gene-LOC105228334;gene-LOC105223657;gene-LOC105227381;gene-LOC105227172;gene-LOC105222552;gene-LOC105222701	LOC105222122;LOC105226682;LOC105227392;LOC105227379;LOC105227622;LOC105221909;LOC105228334;LOC105223657;LOC105227381;LOC105227172;LOC105222552;LOC105222701
10	GO:0012501	BP	programmed cell death	10/620	81/9931	0.0339609	0.568649	gene-LOC105223550;gene-LOC105222410;gene-LOC105226312;gene-LOC105223239;gene-LOC105228872;gene-LOC105228786;gene-LOC105234136;gene-LOC105230502;gene-LOC115066177;gene-LOC105222673	LOC105223550;LOC105222410;LOC105226312;LOC105223239;LOC105228872;LOC105228786;LOC105234136;LOC105230502;LOC115066177;LOC105222673
2	GO:0046823	BP	negative regulation of nucleocytoplasmic transport	2/620	5/9931	0.0342946	0.568649	gene-LOC105225859;gene-LOC105224522	LOC105225859;LOC105224522
2	GO:0006034	BP	cuticle chitin metabolic process	2/620	5/9931	0.0342946	0.568649	gene-LOC105223657;gene-LOC105226682	LOC105223657;LOC105226682
2	GO:0070193	BP	synaptonemal complex organization	2/620	5/9931	0.0342946	0.568649	gene-LOC105234228;gene-LOC105222096	LOC105234228;LOC105222096
2	GO:0014014	BP	negative regulation of gliogenesis	2/620	5/9931	0.0342946	0.568649	gene-LOC105231410;gene-LOC105225859	LOC105231410;LOC105225859
2	GO:0060253	BP	negative regulation of glial cell proliferation	2/620	5/9931	0.0342946	0.568649	gene-LOC105231410;gene-LOC105225859	LOC105231410;LOC105225859
2	GO:1901216	BP	positive regulation of neuron death	2/620	5/9931	0.0342946	0.568649	gene-LOC105227792;gene-LOC105227763	LOC105227792;LOC105227763
2	GO:0034587	BP	piRNA metabolic process	2/620	5/9931	0.0342946	0.568649	gene-LOC105222208;gene-LOC105228650	LOC105222208;LOC105228650
2	GO:0005677	CC	chromatin silencing complex	2/620	5/9931	0.0342946	0.568649	gene-LOC105232989;gene-LOC115066422	LOC105232989;LOC115066422
2	GO:1990391	CC	DNA repair complex	2/620	5/9931	0.0342946	0.568649	gene-LOC105230589;gene-LOC105232419	LOC105230589;LOC105232419
2	GO:0008296	MF	3'-5'-exodeoxyribonuclease activity	2/620	5/9931	0.0342946	0.568649	gene-LOC105226781;gene-LOC105231280	LOC105226781;LOC105231280
2	GO:0008395	MF	steroid hydroxylase activity	2/620	5/9931	0.0342946	0.568649	gene-LOC105224924;gene-LOC105232707	LOC105224924;LOC105232707
2	GO:0016889	MF	endodeoxyribonuclease activity, producing 3'-phosphomonoesters	2/620	5/9931	0.0342946	0.568649	gene-LOC105223550;gene-LOC105231280	LOC105223550;LOC105231280
2	GO:0002020	MF	protease binding	2/620	5/9931	0.0342946	0.568649	gene-LOC105231410;gene-LOC105222207	LOC105231410;LOC105222207
75	GO:0060255	BP	regulation of macromolecule metabolic process	75/620	954/9931	0.0344677	0.570533	gene-LOC105221765;gene-LOC105226095;gene-LOC105233962;gene-LOC105223139;gene-LOC105234228;gene-LOC105223352;gene-LOC105224008;gene-LOC105223273;gene-LOC105228903;gene-LOC105232996;gene-LOC105234037;gene-LOC105222207;gene-LOC105225064;gene-LOC109579412;gene-LOC105230938;gene-LOC105232104;gene-LOC105233364;gene-LOC105232529;gene-LOC105222460;gene-LOC105231160;gene-LOC105225087;gene-LOC105232551;gen…	LOC105221765;LOC105226095;LOC105233962;LOC105223139;LOC105234228;LOC105223352;LOC105224008;LOC105223273;LOC105228903;LOC105232996;LOC105234037;LOC105222207;LOC105225064;LOC109579412;LOC105230938;LOC105232104;LOC105233364;LOC105232529;LOC105222460;LOC105231160;LOC105225087;LOC105232551;LOC105229104;LOC105223848;LOC105231921;LOC105232152;LOC105227683;LOC105228905;LOC115066422;LOC105224657;LOC105233…
3	GO:0008293	BP	torso signaling pathway	3/620	12/9931	0.0348796	0.570545	gene-LOC105223555;gene-LOC105231259;gene-LOC105225684	LOC105223555;LOC105231259;LOC105225684
3	GO:0032465	BP	regulation of cytokinesis	3/620	12/9931	0.0348796	0.570545	gene-LOC105230535;gene-LOC105232831;gene-LOC105229042	LOC105230535;LOC105232831;LOC105229042
3	GO:0007293	BP	germarium-derived egg chamber formation	3/620	12/9931	0.0348796	0.570545	gene-LOC105227134;gene-LOC105233513;gene-LOC105231898	LOC105227134;LOC105233513;LOC105231898
3	GO:0045171	CC	intercellular bridge	3/620	12/9931	0.0348796	0.570545	gene-LOC105224067;gene-LOC105233513;gene-LOC105231898	LOC105224067;LOC105233513;LOC105231898
12	GO:0006040	BP	amino sugar metabolic process	12/620	102/9931	0.0353258	0.574808	gene-LOC105222122;gene-LOC105226682;gene-LOC105227392;gene-LOC105227379;gene-LOC105227622;gene-LOC105221909;gene-LOC105228334;gene-LOC105223657;gene-LOC105227381;gene-LOC105227172;gene-LOC105222552;gene-LOC105222701	LOC105222122;LOC105226682;LOC105227392;LOC105227379;LOC105227622;LOC105221909;LOC105228334;LOC105223657;LOC105227381;LOC105227172;LOC105222552;LOC105222701
5	GO:0031975	CC	envelope	5/620	30/9931	0.036314	0.586903	gene-LOC105221968;gene-LOC105227347;gene-LOC105225218;gene-LOC105222469;gene-LOC115066357	LOC105221968;LOC105227347;LOC105225218;LOC105222469;LOC115066357
5	GO:0031967	CC	organelle envelope	5/620	30/9931	0.036314	0.586903	gene-LOC105221968;gene-LOC105227347;gene-LOC105225218;gene-LOC105222469;gene-LOC115066357	LOC105221968;LOC105227347;LOC105225218;LOC105222469;LOC115066357
4	GO:0090090	BP	negative regulation of canonical Wnt signaling pathway	4/620	21/9931	0.0385156	0.620392	gene-LOC105225859;gene-LOC105232831;gene-LOC105223273;gene-LOC105229824	LOC105225859;LOC105232831;LOC105223273;LOC105229824
4	GO:0001578	BP	microtubule bundle formation	4/620	21/9931	0.0385156	0.620392	gene-LOC105221912;gene-LOC105222001;gene-LOC105223619;gene-LOC105230464	LOC105221912;LOC105222001;LOC105223619;LOC105230464
9	GO:0048477	BP	oogenesis	9/620	70/9931	0.0400761	0.643365	gene-LOC105233787;gene-LOC105228650;gene-LOC105229147;gene-LOC105233513;gene-LOC105222248;gene-LOC105226624;gene-LOC105233383;gene-LOC105225651;gene-LOC105233247	LOC105233787;LOC105228650;LOC105229147;LOC105233513;LOC105222248;LOC105226624;LOC105233383;LOC105225651;LOC105233247
9	GO:0016893	MF	endonuclease activity, active with either ribo- or deoxyribonucleic acids and producing 5'-phosphomonoesters	9/620	70/9931	0.0400761	0.643365	gene-LOC105231538;gene-LOC105224519;gene-LOC105231280;gene-LOC105227631;gene-LOC105229142;gene-LOC105223111;gene-LOC105222208;gene-LOC105222317;gene-LOC105222969	LOC105231538;LOC105224519;LOC105231280;LOC105227631;LOC105229142;LOC105223111;LOC105222208;LOC105222317;LOC105222969
6	GO:0003777	MF	microtubule motor activity	6/620	41/9931	0.0402674	0.644278	gene-LOC105221912;gene-LOC105228975;gene-LOC105231411;gene-LOC105223619;gene-LOC105224522;gene-LOC105228299	LOC105221912;LOC105228975;LOC105231411;LOC105223619;LOC105224522;LOC105228299
6	GO:0004713	MF	protein tyrosine kinase activity	6/620	41/9931	0.0402674	0.644278	gene-LOC105225327;gene-LOC105232152;gene-LOC105233513;gene-LOC105233364;gene-LOC105221984;gene-LOC105230971	LOC105225327;LOC105232152;LOC105233513;LOC105233364;LOC105221984;LOC105230971
7	GO:0009953	BP	dorsal/ventral pattern formation	7/620	52/9931	0.0415102	0.66234	gene-LOC105221765;gene-LOC105226937;gene-Adf1-2;gene-LOC105228903;gene-LOC109579802;gene-LOC105228786;gene-LOC105223273	LOC105221765;LOC105226937;Adf1;LOC105228903;LOC109579802;LOC105228786;LOC105223273
23	GO:0032268	BP	regulation of cellular protein metabolic process	23/620	241/9931	0.0417288	0.66234	gene-LOC105221765;gene-LOC105222248;gene-LOC105233364;gene-LOC105222460;gene-LOC105225087;gene-LOC105231705;gene-LOC105232152;gene-LOC105224657;gene-LOC105233513;gene-LOC105233787;gene-LOC105233383;gene-LOC105231947;gene-LOC105228485;gene-LOC105225127;gene-LOC105229204;gene-LOC105233972;gene-LOC105231889;gene-LOC105231968;gene-LOC105222099;gene-LOC105224698;gene-LOC105233247;gene-LOC105232551;gen…	LOC105221765;LOC105222248;LOC105233364;LOC105222460;LOC105225087;LOC105231705;LOC105232152;LOC105224657;LOC105233513;LOC105233787;LOC105233383;LOC105231947;LOC105228485;LOC105225127;LOC105229204;LOC105233972;LOC105231889;LOC105231968;LOC105222099;LOC105224698;LOC105233247;LOC105232551;LOC105224008
9	GO:0007292	BP	female gamete generation	9/620	71/9931	0.041869	0.66234	gene-LOC105233787;gene-LOC105228650;gene-LOC105229147;gene-LOC105233513;gene-LOC105222248;gene-LOC105226624;gene-LOC105233383;gene-LOC105225651;gene-LOC105233247	LOC105233787;LOC105228650;LOC105229147;LOC105233513;LOC105222248;LOC105226624;LOC105233383;LOC105225651;LOC105233247
12	GO:0042981	BP	regulation of apoptotic process	12/620	107/9931	0.0423013	0.66234	gene-LOC105231160;gene-LOC105225087;gene-LOC105226312;gene-LOC105222739;gene-LOC105232431;gene-LOC105222207;gene-LOC105224522;gene-LOC105228887;gene-LOC105233247;gene-LOC105227683;gene-LOC105222673;gene-LOC105225859	LOC105231160;LOC105225087;LOC105226312;LOC105222739;LOC105232431;LOC105222207;LOC105224522;LOC105228887;LOC105233247;LOC105227683;LOC105222673;LOC105225859
16	GO:2000113	BP	negative regulation of cellular macromolecule biosynthetic process	16/620	155/9931	0.0430997	0.66234	gene-LOC105221765;gene-LOC105231160;gene-LOC105221968;gene-LOC105223848;gene-LOC105223139;gene-LOC105231947;gene-LOC105228903;gene-LOC105230567;gene-LOC105222248;gene-LOC105229944;gene-LOC105222099;gene-LOC105224698;gene-LOC105225177;gene-LOC105229844;gene-LOC105226781;gene-LOC105229204	LOC105221765;LOC105231160;LOC105221968;LOC105223848;LOC105223139;LOC105231947;LOC105228903;LOC105230567;LOC105222248;LOC105229944;LOC105222099;LOC105224698;LOC105225177;LOC105229844;LOC105226781;LOC105229204
16	GO:0010558	BP	negative regulation of macromolecule biosynthetic process	16/620	155/9931	0.0430997	0.66234	gene-LOC105221765;gene-LOC105231160;gene-LOC105221968;gene-LOC105223848;gene-LOC105223139;gene-LOC105231947;gene-LOC105228903;gene-LOC105230567;gene-LOC105222248;gene-LOC105229944;gene-LOC105222099;gene-LOC105224698;gene-LOC105225177;gene-LOC105229844;gene-LOC105226781;gene-LOC105229204	LOC105221765;LOC105231160;LOC105221968;LOC105223848;LOC105223139;LOC105231947;LOC105228903;LOC105230567;LOC105222248;LOC105229944;LOC105222099;LOC105224698;LOC105225177;LOC105229844;LOC105226781;LOC105229204
3	GO:0031937	BP	positive regulation of chromatin silencing	3/620	13/9931	0.0432932	0.66234	gene-LOC115066422;gene-LOC105234228;gene-LOC105232989	LOC115066422;LOC105234228;LOC105232989
3	GO:0043547	BP	positive regulation of GTPase activity	3/620	13/9931	0.0432932	0.66234	gene-LOC105227792;gene-LOC105227763;gene-LOC105227082	LOC105227792;LOC105227763;LOC105227082
3	GO:0018990	BP	ecdysis, chitin-based cuticle	3/620	13/9931	0.0432932	0.66234	gene-LOC105226104;gene-LOC105226682;gene-LOC105226312	LOC105226104;LOC105226682;LOC105226312
3	GO:0007140	BP	male meiotic nuclear division	3/620	13/9931	0.0432932	0.66234	gene-LOC105226368;gene-LOC105229053;gene-LOC105231441	LOC105226368;LOC105229053;LOC105231441
3	GO:0022407	BP	regulation of cell-cell adhesion	3/620	13/9931	0.0432932	0.66234	gene-LOC105228959;gene-LOC105231968;gene-LOC105225098	LOC105228959;LOC105231968;LOC105225098
16	GO:0009968	BP	negative regulation of signal transduction	16/620	156/9931	0.0443055	0.66234	gene-LOC105224522;gene-LOC105222410;gene-LOC105231070;gene-LOC105231004;gene-LOC105222739;gene-LOC105223481;gene-LOC105224657;gene-LOC105229824;gene-LOC105227887;gene-LOC105233383;gene-LOC105223273;gene-LOC105232767;gene-LOC115066632;gene-LOC105232831;gene-LOC105221984;gene-LOC105225859	LOC105224522;LOC105222410;LOC105231070;LOC105231004;LOC105222739;LOC105223481;LOC105224657;LOC105229824;LOC105227887;LOC105233383;LOC105223273;LOC105232767;LOC115066632;LOC105232831;LOC105221984;LOC105225859
6	GO:0007349	BP	cellularization	6/620	42/9931	0.0446022	0.66234	gene-LOC105226312;gene-LOC105225314;gene-LOC105233513;gene-LOC105222099;gene-LOC105230567;gene-LOC105222678	LOC105226312;LOC105225314;LOC105233513;LOC105222099;LOC105230567;LOC105222678
4	GO:0110116	BP	regulation of compound eye photoreceptor cell differentiation	4/620	22/9931	0.044829	0.66234	gene-LOC105231968;gene-Adf1-2;gene-LOC105233513;gene-LOC105223481	LOC105231968;Adf1;LOC105233513;LOC105223481
4	GO:0032506	BP	cytokinetic process	4/620	22/9931	0.044829	0.66234	gene-LOC105228887;gene-LOC105231411;gene-LOC105229679;gene-LOC105227347	LOC105228887;LOC105231411;LOC105229679;LOC105227347
4	GO:0030178	BP	negative regulation of Wnt signaling pathway	4/620	22/9931	0.044829	0.66234	gene-LOC105225859;gene-LOC105232831;gene-LOC105223273;gene-LOC105229824	LOC105225859;LOC105232831;LOC105223273;LOC105229824
9	GO:0043161	BP	proteasome-mediated ubiquitin-dependent protein catabolic process	9/620	73/9931	0.0460071	0.66234	gene-LOC105233972;gene-LOC105232636;gene-LOC105226743;gene-LOC105222248;gene-LOC105222153;gene-LOC105224132;gene-LOC105227683;gene-LOC105225127;gene-LOC105224728	LOC105233972;LOC105232636;LOC105226743;LOC105222248;LOC105222153;LOC105224132;LOC105227683;LOC105225127;LOC105224728
2	GO:1900180	BP	regulation of protein localization to nucleus	2/620	6/9931	0.0493418	0.66234	gene-LOC105232897;gene-LOC105225859	LOC105232897;LOC105225859
2	GO:0006911	BP	phagocytosis, engulfment	2/620	6/9931	0.0493418	0.66234	gene-LOC105232152;gene-LOC105226312	LOC105232152;LOC105226312
2	GO:0007369	BP	gastrulation	2/620	6/9931	0.0493418	0.66234	gene-LOC105226908;gene-LOC105229849	LOC105226908;LOC105229849
2	GO:0000079	BP	regulation of cyclin-dependent protein serine/threonine kinase activity	2/620	6/9931	0.0493418	0.66234	gene-LOC105233364;gene-LOC105231705	LOC105233364;LOC105231705
2	GO:0110117	BP	positive regulation of compound eye photoreceptor cell differentiation	2/620	6/9931	0.0493418	0.66234	gene-LOC105231968;gene-LOC105233513	LOC105231968;LOC105233513
2	GO:2000765	BP	regulation of cytoplasmic translation	2/620	6/9931	0.0493418	0.66234	gene-LOC105222099;gene-LOC105232551	LOC105222099;LOC105232551
2	GO:0040015	BP	negative regulation of multicellular organism growth	2/620	6/9931	0.0493418	0.66234	gene-LOC105230459;gene-LOC105221984	LOC105230459;LOC105221984
2	GO:0030723	BP	ovarian fusome organization	2/620	6/9931	0.0493418	0.66234	gene-LOC105233513;gene-LOC115066591	LOC105233513;LOC115066591
2	GO:1902808	BP	positive regulation of cell cycle G1/S phase transition	2/620	6/9931	0.0493418	0.66234	gene-LOC105227418;gene-LOC105231986	LOC105227418;LOC105231986
2	GO:0042478	BP	regulation of eye photoreceptor cell development	2/620	6/9931	0.0493418	0.66234	gene-LOC105231968;gene-Adf1-2	LOC105231968;Adf1
2	GO:0046605	BP	regulation of centrosome cycle	2/620	6/9931	0.0493418	0.66234	gene-LOC105230464;gene-LOC105224241	LOC105230464;LOC105224241
2	GO:1904029	BP	regulation of cyclin-dependent protein kinase activity	2/620	6/9931	0.0493418	0.66234	gene-LOC105233364;gene-LOC105231705	LOC105233364;LOC105231705
2	GO:0045314	BP	regulation of compound eye photoreceptor development	2/620	6/9931	0.0493418	0.66234	gene-LOC105231968;gene-Adf1-2	LOC105231968;Adf1
2	GO:0034333	BP	adherens junction assembly	2/620	6/9931	0.0493418	0.66234	gene-LOC105232206;gene-LOC115066632	LOC105232206;LOC115066632
2	GO:0006284	BP	base-excision repair	2/620	6/9931	0.0493418	0.66234	gene-LOC105224519;gene-LOC105228001	LOC105224519;LOC105228001
2	GO:0046534	BP	positive regulation of photoreceptor cell differentiation	2/620	6/9931	0.0493418	0.66234	gene-LOC105231968;gene-LOC105233513	LOC105231968;LOC105233513
2	GO:0046959	BP	habituation	2/620	6/9931	0.0493418	0.66234	gene-LOC105222099;gene-LOC105224698	LOC105222099;LOC105224698
2	GO:0035195	BP	gene silencing by miRNA	2/620	6/9931	0.0493418	0.66234	gene-LOC105222099;gene-LOC105228905	LOC105222099;LOC105228905
2	GO:0000737	BP	DNA catabolic process, endonucleolytic	2/620	6/9931	0.0493418	0.66234	gene-LOC105228416;gene-LOC105231280	LOC105228416;LOC105231280
5	GO:0016604	CC	nuclear body	5/620	32/9931	0.0463711	0.66234	gene-LOC105231070;gene-LOC105222207;gene-LOC105227683;gene-LOC105230037;gene-Adf1-2	LOC105231070;LOC105222207;LOC105227683;LOC105230037;Adf1
2	GO:0098595	CC	perivitelline space	2/620	6/9931	0.0493418	0.66234	gene-LOC105227168;gene-LOC109579802	LOC105227168;LOC109579802
2	GO:0070971	CC	endoplasmic reticulum exit site	2/620	6/9931	0.0493418	0.66234	gene-LOC105221765;gene-LOC105222099	LOC105221765;LOC105222099
3	GO:0008157	MF	protein phosphatase 1 binding	3/620	13/9931	0.0432932	0.66234	gene-LOC105225259;gene-LOC105228437;gene-LOC105223352	LOC105225259;LOC105228437;LOC105223352
4	GO:0008010	MF	structural constituent of chitin-based larval cuticle	4/620	22/9931	0.044829	0.66234	gene-LOC105233879;gene-LOC105232755;gene-LOC105222454;gene-LOC105233877	LOC105233879;LOC105232755;LOC105222454;LOC105233877
83	GO:0097367	MF	carbohydrate derivative binding	83/620	1083/9931	0.0456745	0.66234	gene-LOC105221912;gene-LOC105222122;gene-LOC105221766;gene-LOC105227381;gene-LOC105223177;gene-LOC105222552;gene-LOC105230293;gene-LOC105229089;gene-LOC105234228;gene-LOC105222338;gene-LOC105230037;gene-LOC105222106;gene-LOC105226986;gene-LOC105233513;gene-LOC105231968;gene-LOC105227392;gene-LOC105224241;gene-LOC105233364;gene-LOC105230971;gene-LOC105232619;gene-LOC105226682;gene-LOC105233787;gen…	LOC105221912;LOC105222122;LOC105221766;LOC105227381;LOC105223177;LOC105222552;LOC105230293;LOC105229089;LOC105234228;LOC105222338;LOC105230037;LOC105222106;LOC105226986;LOC105233513;LOC105231968;LOC105227392;LOC105224241;LOC105233364;LOC105230971;LOC105232619;LOC105226682;LOC105233787;LOC105228975;LOC105227347;LOC105232152;LOC105222096;LOC105230589;LOC105231411;LOC105233414;LOC105226818;LOC105230…
315	GO:0005488	MF	binding	315/620	4661/9931	0.0461932	0.66234	gene-LOC105221912;gene-LOC105222122;gene-LOC105226095;gene-LOC105227381;gene-LOC105223139;gene-LOC105230293;gene-LOC105228662;gene-LOC105225443;gene-LOC105232579;gene-LOC105227781;gene-LOC105222002;gene-LOC105225294;gene-LOC105226818;gene-LOC105232767;gene-LOC105222556;gene-LOC105222442;gene-LOC105222468;gene-LOC105233364;gene-LOC105228299;gene-LOC105223729;gene-LOC105233787;gene-LOC105229104;gen…	LOC105221912;LOC105222122;LOC105226095;LOC105227381;LOC105223139;LOC105230293;LOC105228662;LOC105225443;LOC105232579;LOC105227781;LOC105222002;LOC105225294;LOC105226818;LOC105232767;LOC105222556;LOC105222442;LOC105222468;LOC105233364;LOC105228299;LOC105223729;LOC105233787;LOC105229104;LOC105232245;LOC105224292;LOC105225580;LOC105224755;LOC105227306;LOC115066422;LOC105226013;LOC105225064;LOC105230…
2	GO:0043015	MF	gamma-tubulin binding	2/620	6/9931	0.0493418	0.66234	gene-LOC105222663;gene-LOC105231216	LOC105222663;LOC105231216
2	GO:0019955	MF	cytokine binding	2/620	6/9931	0.0493418	0.66234	gene-LOC105227887;gene-LOC105230494	LOC105227887;LOC105230494
2	GO:0036122	MF	BMP binding	2/620	6/9931	0.0493418	0.66234	gene-LOC105227887;gene-LOC105230494	LOC105227887;LOC105230494
2	GO:0016433	MF	rRNA (adenine) methyltransferase activity	2/620	6/9931	0.0493418	0.66234	gene-LOC105230702;gene-LOC105233012	LOC105230702;LOC105233012
2	GO:0004652	MF	polynucleotide adenylyltransferase activity	2/620	6/9931	0.0493418	0.66234	gene-LOC105223684;gene-LOC105231382	LOC105223684;LOC105231382
2	GO:0003906	MF	DNA-(apurinic or apyrimidinic site) endonuclease activity	2/620	6/9931	0.0493418	0.66234	gene-LOC105230173;gene-LOC105231047	LOC105230173;LOC105231047
2	GO:0004712	MF	protein serine/threonine/tyrosine kinase activity	2/620	6/9931	0.0493418	0.66234	gene-LOC105232152;gene-LOC105231441	LOC105232152;LOC105231441
2	GO:0019838	MF	growth factor binding	2/620	6/9931	0.0493418	0.66234	gene-LOC105227887;gene-LOC105221984	LOC105227887;LOC105221984

## Sheet: Table S5
Table S5. The up-regulated pathways of KEGG enrichment analysis between NS and LS groups in Bactrocera dorsalis.
Num	Pathway id	Description	Database	Ratio_in_study	Ratio_in_pop	Pvalue	Padjust	First Category	Second Category
6	map04110	Cell cycle	KEGG PATHWAY	6/67	82/6979	0.000123263	0.00308158	Cellular Processes	Cell growth and death
5	map00730	Thiamine metabolism	KEGG PATHWAY	5/67	21/6979	1.26653e-06	9.49901e-05	Metabolism	Metabolism of cofactors and vitamins
5	map00790	Folate biosynthesis	KEGG PATHWAY	5/67	41/6979	4.02121e-05	0.00150795	Metabolism	Metabolism of cofactors and vitamins
3	map04914	Progesterone-mediated oocyte maturation	KEGG PATHWAY	3/67	58/6979	0.0179219	0.336036	Organismal Systems	Endocrine system
3	map04624	Toll and Imd signaling pathway	KEGG PATHWAY	3/67	86/6979	0.0492408	0.41034	Organismal Systems	Immune system
3	map04150	mTOR signaling pathway	KEGG PATHWAY	3/67	105/6979	0.0794831	0.458556	Environmental Information Processing	Signal transduction
3	map05166	Human T-cell leukemia virus 1 infection	KEGG PATHWAY	3/67	100/6979	0.070873	0.483225	Human Diseases	Infectious disease: viral
3	map04141	Protein processing in endoplasmic reticulum	KEGG PATHWAY	3/67	115/6979	0.0979913	0.489957	Genetic Information Processing	Folding, sorting and degradation
3	map04114	Oocyte meiosis	KEGG PATHWAY	3/67	80/6979	0.0411508	0.514385	Cellular Processes	Cell growth and death
2	map00052	Galactose metabolism	KEGG PATHWAY	2/67	36/6979	0.0463967	0.434969	Metabolism	Carbohydrate metabolism
2	map03460	Fanconi anemia pathway	KEGG PATHWAY	2/67	28/6979	0.0292308	0.438462	Genetic Information Processing	Replication and repair
2	map00500	Starch and sucrose metabolism	KEGG PATHWAY	2/67	34/6979	0.0418214	0.448086	Metabolism	Carbohydrate metabolism
2	map00981	Insect hormone biosynthesis	KEGG PATHWAY	2/67	46/6979	0.0717397	0.448373	Metabolism	Metabolism of terpenoids and polyketides
2	map00562	Inositol phosphate metabolism	KEGG PATHWAY	2/67	45/6979	0.0690364	0.517773	Metabolism	Carbohydrate metabolism
2	map04213	Longevity regulating pathway - multiple species	KEGG PATHWAY	2/67	55/6979	0.0975036	0.522341	Organismal Systems	Aging
2	map04391	Hippo signaling pathway - fly	KEGG PATHWAY	2/67	65/6979	0.12865	0.567574	Environmental Information Processing	Signal transduction
2	map04070	Phosphatidylinositol signaling system	KEGG PATHWAY	2/67	63/6979	0.122242	0.573011	Environmental Information Processing	Signal transduction
2	map05203	Viral carcinogenesis	KEGG PATHWAY	2/67	92/6979	0.22086	0.662581	Human Diseases	Cancer: overview
2	map04020	Calcium signaling pathway	KEGG PATHWAY	2/67	92/6979	0.22086	0.662581	Environmental Information Processing	Signal transduction
2	map05200	Pathways in cancer	KEGG PATHWAY	2/67	217/6979	0.621832	0.717499	Human Diseases	Cancer: overview
2	map05165	Human papillomavirus infection	KEGG PATHWAY	2/67	140/6979	0.390467	0.770658	Human Diseases	Infectious disease: viral
1	map04740	Olfactory transduction	KEGG PATHWAY	1/67	27/6979	0.229678	0.61521	Organismal Systems	Sensory system
1	map03440	Homologous recombination	KEGG PATHWAY	1/67	26/6979	0.222183	0.617176	Genetic Information Processing	Replication and repair
1	map04392	Hippo signaling pathway - multiple species	KEGG PATHWAY	1/67	17/6979	0.151412	0.630884	Environmental Information Processing	Signal transduction
1	map05134	Legionellosis	KEGG PATHWAY	1/67	32/6979	0.2661	0.68819	Human Diseases	Infectious disease: bacterial
1	map05206	MicroRNAs in cancer	KEGG PATHWAY	1/67	77/6979	0.526159	0.704677	Human Diseases	Cancer: overview
1	map00563	Glycosylphosphatidylinositol (GPI)-anchor biosynthesis	KEGG PATHWAY	1/67	24/6979	0.206977	0.705603	Metabolism	Glycan biosynthesis and metabolism
1	map04966	Collecting duct acid secretion	KEGG PATHWAY	1/67	24/6979	0.206977	0.705603	Organismal Systems	Excretory system
1	map05221	Acute myeloid leukemia	KEGG PATHWAY	1/67	24/6979	0.206977	0.705603	Human Diseases	Cancer: specific types
1	map01524	Platinum drug resistance	KEGG PATHWAY	1/67	57/6979	0.424252	0.707087	Human Diseases	Drug resistance: antineoplastic
1	map04931	Insulin resistance	KEGG PATHWAY	1/67	57/6979	0.424252	0.707087	Human Diseases	Endocrine and metabolic disease
1	map04010	MAPK signaling pathway	KEGG PATHWAY	1/67	111/6979	0.660182	0.707337	Environmental Information Processing	Signal transduction
1	map05110	Vibrio cholerae infection	KEGG PATHWAY	1/67	64/6979	0.462163	0.707393	Human Diseases	Infectious disease: bacterial
1	map04361	Axon regeneration	KEGG PATHWAY	1/67	84/6979	0.557447	0.70862	Organismal Systems	Development and regeneration
1	map05225	Hepatocellular carcinoma	KEGG PATHWAY	1/67	106/6979	0.643118	0.709321	Human Diseases	Cancer: specific types
1	map04972	Pancreatic secretion	KEGG PATHWAY	1/67	109/6979	0.653455	0.710277	Organismal Systems	Digestive system
1	map04218	Cellular senescence	KEGG PATHWAY	1/67	76/6979	0.521515	0.711156	Cellular Processes	Cell growth and death
1	map04612	Antigen processing and presentation	KEGG PATHWAY	1/67	23/6979	0.199264	0.711658	Organismal Systems	Immune system
1	map04915	Estrogen signaling pathway	KEGG PATHWAY	1/67	63/6979	0.456902	0.713909	Organismal Systems	Endocrine system
1	map04140	Autophagy - animal	KEGG PATHWAY	1/67	105/6979	0.639605	0.715976	Cellular Processes	Transport and catabolism
1	map04145	Phagosome	KEGG PATHWAY	1/67	81/6979	0.544295	0.716178	Cellular Processes	Transport and catabolism
1	map04974	Protein digestion and absorption	KEGG PATHWAY	1/67	81/6979	0.544295	0.716178	Organismal Systems	Digestive system
1	map00230	Purine metabolism	KEGG PATHWAY	1/67	95/6979	0.60255	0.717321	Metabolism	Nucleotide metabolism
1	map04080	Neuroactive ligand-receptor interaction	KEGG PATHWAY	1/67	95/6979	0.60255	0.717321	Environmental Information Processing	Signaling molecules and interaction
1	map04390	Hippo signaling pathway	KEGG PATHWAY	1/67	73/6979	0.507311	0.717894	Environmental Information Processing	Signal transduction
1	map04152	AMPK signaling pathway	KEGG PATHWAY	1/67	73/6979	0.507311	0.717894	Environmental Information Processing	Signal transduction
1	map04975	Fat digestion and absorption	KEGG PATHWAY	1/67	22/6979	0.191478	0.718041	Organismal Systems	Digestive system
1	map04024	cAMP signaling pathway	KEGG PATHWAY	1/67	103/6979	0.632477	0.718724	Environmental Information Processing	Signal transduction
1	map05205	Proteoglycans in cancer	KEGG PATHWAY	1/67	124/6979	0.700876	0.720079	Human Diseases	Cancer: overview
1	map05017	Spinocerebellar ataxia	KEGG PATHWAY	1/67	62/6979	0.45159	0.720622	Human Diseases	Neurodegenerative disease
1	map03040	Spliceosome	KEGG PATHWAY	1/67	122/6979	0.694944	0.7239	Genetic Information Processing	Transcription
1	map05161	Hepatitis B	KEGG PATHWAY	1/67	68/6979	0.482711	0.724067	Human Diseases	Infectious disease: viral
1	map04013	MAPK signaling pathway - fly	KEGG PATHWAY	1/67	94/6979	0.598644	0.724166	Environmental Information Processing	Signal transduction
1	map05169	Epstein-Barr virus infection	KEGG PATHWAY	1/67	72/6979	0.502485	0.724739	Human Diseases	Infectious disease: viral
1	map04977	Vitamin digestion and absorption	KEGG PATHWAY	1/67	21/6979	0.183616	0.724802	Organismal Systems	Digestive system
1	map04120	Ubiquitin mediated proteolysis	KEGG PATHWAY	1/67	92/6979	0.590719	0.726294	Genetic Information Processing	Folding, sorting and degradation
1	map05145	Toxoplasmosis	KEGG PATHWAY	1/67	37/6979	0.300824	0.7278	Human Diseases	Infectious disease: parasitic
1	map05323	Rheumatoid arthritis	KEGG PATHWAY	1/67	37/6979	0.300824	0.7278	Human Diseases	Immune disease
1	map04144	Endocytosis	KEGG PATHWAY	1/67	121/6979	0.691934	0.730916	Cellular Processes	Transport and catabolism
1	map04721	Synaptic vesicle cycle	KEGG PATHWAY	1/67	71/6979	0.497613	0.731784	Organismal Systems	Nervous system
1	map04310	Wnt signaling pathway	KEGG PATHWAY	1/67	91/6979	0.586699	0.733374	Environmental Information Processing	Signal transduction
1	map03030	DNA replication	KEGG PATHWAY	1/67	36/6979	0.294011	0.735028	Genetic Information Processing	Replication and repair
1	map00190	Oxidative phosphorylation	KEGG PATHWAY	1/67	135/6979	0.731531	0.741416	Metabolism	Energy metabolism
1	map05202	Transcriptional misregulation in cancer	KEGG PATHWAY	1/67	56/6979	0.418626	0.747546	Human Diseases	Cancer: overview
1	map04725	Cholinergic synapse	KEGG PATHWAY	1/67	56/6979	0.418626	0.747546	Organismal Systems	Nervous system
1	map03018	RNA degradation	KEGG PATHWAY	1/67	56/6979	0.418626	0.747546	Genetic Information Processing	Folding, sorting and degradation
1	map04214	Apoptosis - fly	KEGG PATHWAY	1/67	55/6979	0.412945	0.755387	Cellular Processes	Cell growth and death
1	map03320	PPAR signaling pathway	KEGG PATHWAY	1/67	52/6979	0.395573	0.760717	Organismal Systems	Endocrine system
1	map05120	Epithelial cell signaling in Helicobacter pylori infection	KEGG PATHWAY	1/67	54/6979	0.40721	0.763518	Human Diseases	Infectious disease: bacterial
1	map05224	Breast cancer	KEGG PATHWAY	1/67	44/6979	0.346734	0.764853	Human Diseases	Cancer: specific types
1	map00561	Glycerolipid metabolism	KEGG PATHWAY	1/67	46/6979	0.359296	0.76992	Metabolism	Lipid metabolism
1	map05226	Gastric cancer	KEGG PATHWAY	1/67	46/6979	0.359296	0.76992	Human Diseases	Cancer: specific types
1	map05162	Measles	KEGG PATHWAY	1/67	43/6979	0.340362	0.773549	Human Diseases	Infectious disease: viral
1	map04928	Parathyroid hormone synthesis, secretion and action	KEGG PATHWAY	1/67	51/6979	0.389671	0.789873	Organismal Systems	Endocrine system
1	map05010	Alzheimer disease	KEGG PATHWAY	1/67	231/6979	0.896284	0.896284	Human Diseases	Neurodegenerative disease

## Sheet: Table S6
Table S6. The up-regulated pathways of KEGG enrichment analysis between NS and HS groups in Bactrocera dorsalis.
Num	Pathway id	Description	Database	Ratio_in_study	Ratio_in_pop	Pvalue	Padjust	First Category	Second Category
27	map04110	Cell cycle	KEGG PATHWAY	27/305	82/6979	2.48597e-17	5.36968e-15	Cellular Processes	Cell growth and death
16	map03030	DNA replication	KEGG PATHWAY	16/305	36/6979	3.97608e-13	4.29417e-11	Genetic Information Processing	Replication and repair
10	map03460	Fanconi anemia pathway	KEGG PATHWAY	10/305	28/6979	1.42874e-07	1.02869e-05	Genetic Information Processing	Replication and repair
13	map04914	Progesterone-mediated oocyte maturation	KEGG PATHWAY	13/305	58/6979	8.78201e-07	4.74228e-05	Organismal Systems	Endocrine system
14	map04114	Oocyte meiosis	KEGG PATHWAY	14/305	80/6979	7.62343e-06	0.000329332	Cellular Processes	Cell growth and death
6	map03430	Mismatch repair	KEGG PATHWAY	6/305	19/6979	0.000111032	0.00342612	Genetic Information Processing	Replication and repair
12	map04218	Cellular senescence	KEGG PATHWAY	12/305	76/6979	9.79614e-05	0.00352661	Cellular Processes	Cell growth and death
6	map03440	Homologous recombination	KEGG PATHWAY	6/305	26/6979	0.000727143	0.0196329	Genetic Information Processing	Replication and repair
5	map03410	Base excision repair	KEGG PATHWAY	5/305	20/6979	0.00139038	0.0333691	Genetic Information Processing	Replication and repair
7	map05224	Breast cancer	KEGG PATHWAY	7/305	44/6979	0.00270273	0.0583789	Human Diseases	Cancer: specific types
11	map05166	Human T-cell leukemia virus 1 infection	KEGG PATHWAY	11/305	100/6979	0.00407687	0.0800549	Human Diseases	Infectious disease: viral
9	map05206	MicroRNAs in cancer	KEGG PATHWAY	9/305	77/6979	0.00609675	0.1013	Human Diseases	Cancer: overview
5	map04115	p53 signaling pathway	KEGG PATHWAY	5/305	27/6979	0.00563393	0.101411	Cellular Processes	Cell growth and death
3	map05219	Bladder cancer	KEGG PATHWAY	3/305	10/6979	0.00788713	0.121687	Human Diseases	Cancer: specific types
8	map04068	FoxO signaling pathway	KEGG PATHWAY	8/305	68/6979	0.00915275	0.1318	Environmental Information Processing	Signal transduction
5	map04320	Dorso-ventral axis formation	KEGG PATHWAY	5/305	32/6979	0.0117634	0.158806	Organismal Systems	Development and regeneration
9	map04013	MAPK signaling pathway - fly	KEGG PATHWAY	9/305	94/6979	0.0211441	0.268654	Environmental Information Processing	Signal transduction
5	map05210	Colorectal cancer	KEGG PATHWAY	5/305	38/6979	0.0237196	0.284635	Human Diseases	Cancer: specific types
5	map01522	Endocrine resistance	KEGG PATHWAY	5/305	40/6979	0.0289835	0.313022	Human Diseases	Drug resistance: antineoplastic
7	map05161	Hepatitis B	KEGG PATHWAY	7/305	68/6979	0.028159	0.320124	Human Diseases	Infectious disease: viral
5	map03420	Nucleotide excision repair	KEGG PATHWAY	5/305	41/6979	0.0318711	0.327817	Genetic Information Processing	Replication and repair
6	map05202	Transcriptional misregulation in cancer	KEGG PATHWAY	6/305	56/6979	0.0343994	0.33774	Human Diseases	Cancer: overview
5	map00981	Insect hormone biosynthesis	KEGG PATHWAY	5/305	46/6979	0.0489524	0.459727	Metabolism	Metabolism of terpenoids and polyketides
5	map05226	Gastric cancer	KEGG PATHWAY	5/305	46/6979	0.0489524	0.459727	Human Diseases	Cancer: specific types
4	map04350	TGF-beta signaling pathway	KEGG PATHWAY	4/305	33/6979	0.0540287	0.466808	Environmental Information Processing	Signal transduction
5	map04012	ErbB signaling pathway	KEGG PATHWAY	5/305	48/6979	0.0570421	0.473888	Environmental Information Processing	Signal transduction
8	map05170	Human immunodeficiency virus 1 infection	KEGG PATHWAY	8/305	98/6979	0.064029	0.493938	Human Diseases	Infectious disease: viral
6	map04391	Hippo signaling pathway - fly	KEGG PATHWAY	6/305	65/6979	0.0634686	0.507749	Environmental Information Processing	Signal transduction
3	map05213	Endometrial cancer	KEGG PATHWAY	3/305	26/6979	0.10256	0.632939	Human Diseases	Cancer: specific types
3	map05221	Acute myeloid leukemia	KEGG PATHWAY	3/305	24/6979	0.0850041	0.633134	Human Diseases	Cancer: specific types
6	map04919	Thyroid hormone signaling pathway	KEGG PATHWAY	6/305	73/6979	0.0985933	0.645338	Organismal Systems	Endocrine system
14	map05200	Pathways in cancer	KEGG PATHWAY	14/305	217/6979	0.0926331	0.645443	Human Diseases	Cancer: overview
2	map05216	Thyroid cancer	KEGG PATHWAY	2/305	13/6979	0.108148	0.648885	Human Diseases	Cancer: specific types
5	map04540	Gap junction	KEGG PATHWAY	5/305	57/6979	0.102263	0.649671	Cellular Processes	Cellular community - eukaryotes
5	map05167	Kaposi sarcoma-associated herpesvirus infection	KEGG PATHWAY	5/305	56/6979	0.0965463	0.651687	Human Diseases	Infectious disease: viral
5	map04214	Apoptosis - fly	KEGG PATHWAY	5/305	55/6979	0.0909974	0.655182	Cellular Processes	Cell growth and death
2	map05020	Prion diseases	KEGG PATHWAY	2/305	14/6979	0.122669	0.716123	Human Diseases	Neurodegenerative disease
2	map05218	Melanoma	KEGG PATHWAY	2/305	14/6979	0.122669	0.716123	Human Diseases	Cancer: specific types
6	map04361	Axon regeneration	KEGG PATHWAY	6/305	84/6979	0.160348	0.888083	Organismal Systems	Development and regeneration
2	map04392	Hippo signaling pathway - multiple species	KEGG PATHWAY	2/305	17/6979	0.168597	0.888218	Environmental Information Processing	Signal transduction
4	map04550	Signaling pathways regulating pluripotency of stem cells	KEGG PATHWAY	4/305	49/6979	0.164873	0.890314	Cellular Processes	Cellular community - eukaryotes
4	map04520	Adherens junction	KEGG PATHWAY	4/305	50/6979	0.173483	0.892199	Cellular Processes	Cellular community - eukaryotes
3	map05222	Small cell lung cancer	KEGG PATHWAY	3/305	34/6979	0.184318	0.904833	Human Diseases	Cancer: specific types
7	map05225	Hepatocellular carcinoma	KEGG PATHWAY	7/305	106/6979	0.180687	0.907638	Human Diseases	Cancer: specific types
5	map04390	Hippo signaling pathway	KEGG PATHWAY	5/305	73/6979	0.213566	0.981496	Environmental Information Processing	Signal transduction
1	map04146	Peroxisome	KEGG PATHWAY	1/305	87/6979	0.980008	0.989167	Cellular Processes	Transport and catabolism
1	map04145	Phagosome	KEGG PATHWAY	1/305	81/6979	0.973773	0.992146	Cellular Processes	Transport and catabolism
1	map04624	Toll and Imd signaling pathway	KEGG PATHWAY	1/305	86/6979	0.979082	0.992872	Organismal Systems	Immune system
3	map05215	Prostate cancer	KEGG PATHWAY	3/305	36/6979	0.206917	0.993203	Human Diseases	Cancer: specific types
2	map04142	Lysosome	KEGG PATHWAY	2/305	120/6979	0.970551	0.99355	Cellular Processes	Transport and catabolism
1	map04261	Adrenergic signaling in cardiomyocytes	KEGG PATHWAY	1/305	77/6979	0.968575	0.996248	Organismal Systems	Circulatory system
1	map04071	Sphingolipid signaling pathway	KEGG PATHWAY	1/305	74/6979	0.964013	0.996301	Environmental Information Processing	Signal transduction
1	map03010	Ribosome	KEGG PATHWAY	1/305	136/6979	0.997841	0.997841	Genetic Information Processing	Translation
2	map05131	Shigellosis	KEGG PATHWAY	2/305	113/6979	0.961554	0.998537	Human Diseases	Infectious disease: bacterial
6	map05203	Viral carcinogenesis	KEGG PATHWAY	6/305	92/6979	0.213516	1	Human Diseases	Cancer: overview
3	map05160	Hepatitis C	KEGG PATHWAY	3/305	38/6979	0.230098	1	Human Diseases	Infectious disease: viral
3	map04660	T cell receptor signaling pathway	KEGG PATHWAY	3/305	38/6979	0.230098	1	Organismal Systems	Immune system
3	map01521	EGFR tyrosine kinase inhibitor resistance	KEGG PATHWAY	3/305	38/6979	0.230098	1	Human Diseases	Drug resistance: antineoplastic
4	map01524	Platinum drug resistance	KEGG PATHWAY	4/305	57/6979	0.237522	1	Human Diseases	Drug resistance: antineoplastic
3	map05230	Central carbon metabolism in cancer	KEGG PATHWAY	3/305	39/6979	0.241866	1	Human Diseases	Cancer: overview
2	map04215	Apoptosis - multiple species	KEGG PATHWAY	2/305	22/6979	0.249632	1	Cellular Processes	Cell growth and death
3	map05211	Renal cell carcinoma	KEGG PATHWAY	3/305	42/6979	0.277683	1	Human Diseases	Cancer: specific types
5	map04974	Protein digestion and absorption	KEGG PATHWAY	5/305	81/6979	0.279529	1	Organismal Systems	Digestive system
2	map04330	Notch signaling pathway	KEGG PATHWAY	2/305	24/6979	0.282559	1	Environmental Information Processing	Signal transduction
2	map00563	Glycosylphosphatidylinositol (GPI)-anchor biosynthesis	KEGG PATHWAY	2/305	24/6979	0.282559	1	Metabolism	Glycan biosynthesis and metabolism
2	map04658	Th1 and Th2 cell differentiation	KEGG PATHWAY	2/305	24/6979	0.282559	1	Organismal Systems	Immune system
4	map00310	Lysine degradation	KEGG PATHWAY	4/305	63/6979	0.296106	1	Metabolism	Amino acid metabolism
7	map05205	Proteoglycans in cancer	KEGG PATHWAY	7/305	124/6979	0.298334	1	Human Diseases	Cancer: overview
1	map03450	Non-homologous end-joining	KEGG PATHWAY	1/305	8/6979	0.300699	1	Genetic Information Processing	Replication and repair
6	map04140	Autophagy - animal	KEGG PATHWAY	6/305	105/6979	0.310059	1	Cellular Processes	Transport and catabolism
3	map00562	Inositol phosphate metabolism	KEGG PATHWAY	3/305	45/6979	0.313968	1	Metabolism	Carbohydrate metabolism
1	map04640	Hematopoietic cell lineage	KEGG PATHWAY	1/305	9/6979	0.331295	1	Organismal Systems	Immune system
1	map04060	Cytokine-cytokine receptor interaction	KEGG PATHWAY	1/305	9/6979	0.331295	1	Environmental Information Processing	Signaling molecules and interaction
2	map04740	Olfactory transduction	KEGG PATHWAY	2/305	27/6979	0.331641	1	Organismal Systems	Sensory system
2	map04341	Hedgehog signaling pathway - fly	KEGG PATHWAY	2/305	27/6979	0.331641	1	Environmental Information Processing	Signal transduction
1	map00100	Steroid biosynthesis	KEGG PATHWAY	1/305	10/6979	0.360557	1	Metabolism	Lipid metabolism
5	map04120	Ubiquitin mediated proteolysis	KEGG PATHWAY	5/305	92/6979	0.375219	1	Genetic Information Processing	Folding, sorting and degradation
2	map05220	Chronic myeloid leukemia	KEGG PATHWAY	2/305	30/6979	0.37974	1	Human Diseases	Cancer: specific types
2	map04380	Osteoclast differentiation	KEGG PATHWAY	2/305	30/6979	0.37974	1	Organismal Systems	Development and regeneration
4	map05169	Epstein-Barr virus infection	KEGG PATHWAY	4/305	72/6979	0.386395	1	Human Diseases	Infectious disease: viral
3	map04928	Parathyroid hormone synthesis, secretion and action	KEGG PATHWAY	3/305	51/6979	0.386533	1	Organismal Systems	Endocrine system
1	map04711	Circadian rhythm - fly	KEGG PATHWAY	1/305	11/6979	0.388542	1	Organismal Systems	Environmental adaptation
2	map04137	Mitophagy - animal	KEGG PATHWAY	2/305	31/6979	0.395459	1	Cellular Processes	Transport and catabolism
2	map04620	Toll-like receptor signaling pathway	KEGG PATHWAY	2/305	31/6979	0.395459	1	Organismal Systems	Immune system
4	map04934	Cushing syndrome	KEGG PATHWAY	4/305	73/6979	0.396414	1	Human Diseases	Endocrine and metabolic disease
2	map04668	TNF signaling pathway	KEGG PATHWAY	2/305	32/6979	0.410993	1	Environmental Information Processing	Signal transduction
2	map04917	Prolactin signaling pathway	KEGG PATHWAY	2/305	32/6979	0.410993	1	Organismal Systems	Endocrine system
2	map05235	PD-L1 expression and PD-1 checkpoint pathway in cancer	KEGG PATHWAY	2/305	33/6979	0.42633	1	Human Diseases	Cancer: overview
2	map04664	Fc epsilon RI signaling pathway	KEGG PATHWAY	2/305	33/6979	0.42633	1	Organismal Systems	Immune system
3	map03018	RNA degradation	KEGG PATHWAY	3/305	56/6979	0.445621	1	Genetic Information Processing	Folding, sorting and degradation
2	map04370	VEGF signaling pathway	KEGG PATHWAY	2/305	36/6979	0.471033	1	Environmental Information Processing	Signal transduction
4	map04530	Tight junction	KEGG PATHWAY	4/305	81/6979	0.475172	1	Cellular Processes	Cellular community - eukaryotes
4	map04810	Regulation of actin cytoskeleton	KEGG PATHWAY	4/305	81/6979	0.475172	1	Cellular Processes	Cell motility
5	map04151	PI3K-Akt signaling pathway	KEGG PATHWAY	5/305	104/6979	0.47945	1	Environmental Information Processing	Signal transduction
3	map04912	GnRH signaling pathway	KEGG PATHWAY	3/305	59/6979	0.479991	1	Organismal Systems	Endocrine system
2	map00514	Other types of O-glycan biosynthesis	KEGG PATHWAY	2/305	37/6979	0.485466	1	Metabolism	Glycan biosynthesis and metabolism
2	map05214	Glioma	KEGG PATHWAY	2/305	37/6979	0.485466	1	Human Diseases	Cancer: specific types
4	map04510	Focal adhesion	KEGG PATHWAY	4/305	83/6979	0.494292	1	Cellular Processes	Cellular community - eukaryotes
1	map00531	Glycosaminoglycan degradation	KEGG PATHWAY	1/305	16/6979	0.511183	1	Metabolism	Glycan biosynthesis and metabolism
3	map05135	Yersinia infection	KEGG PATHWAY	3/305	62/6979	0.513333	1	Human Diseases	Infectious disease: bacterial
3	map04926	Relaxin signaling pathway	KEGG PATHWAY	3/305	63/6979	0.524194	1	Organismal Systems	Endocrine system
3	map04070	Phosphatidylinositol signaling system	KEGG PATHWAY	3/305	63/6979	0.524194	1	Environmental Information Processing	Signal transduction
2	map00240	Pyrimidine metabolism	KEGG PATHWAY	2/305	40/6979	0.527265	1	Metabolism	Nucleotide metabolism
1	map04964	Proximal tubule bicarbonate reclamation	KEGG PATHWAY	1/305	17/6979	0.532595	1	Organismal Systems	Excretory system
1	map04913	Ovarian steroidogenesis	KEGG PATHWAY	1/305	17/6979	0.532595	1	Organismal Systems	Endocrine system
5	map04010	MAPK signaling pathway	KEGG PATHWAY	5/305	111/6979	0.537614	1	Environmental Information Processing	Signal transduction
4	map05418	Fluid shear stress and atherosclerosis	KEGG PATHWAY	4/305	88/6979	0.540734	1	Human Diseases	Cardiovascular disease
3	map04210	Apoptosis	KEGG PATHWAY	3/305	65/6979	0.545512	1	Cellular Processes	Cell growth and death
3	map00480	Glutathione metabolism	KEGG PATHWAY	3/305	66/6979	0.555961	1	Metabolism	Metabolism of other amino acids
4	map04360	Axon guidance	KEGG PATHWAY	4/305	90/6979	0.558698	1	Organismal Systems	Development and regeneration
2	map05162	Measles	KEGG PATHWAY	2/305	43/6979	0.566712	1	Human Diseases	Infectious disease: viral
4	map04310	Wnt signaling pathway	KEGG PATHWAY	4/305	91/6979	0.567538	1	Environmental Information Processing	Signal transduction
5	map04141	Protein processing in endoplasmic reticulum	KEGG PATHWAY	5/305	115/6979	0.569488	1	Genetic Information Processing	Folding, sorting and degradation
6	map05165	Human papillomavirus infection	KEGG PATHWAY	6/305	140/6979	0.578834	1	Human Diseases	Infectious disease: viral
5	map05132	Salmonella infection	KEGG PATHWAY	5/305	117/6979	0.584997	1	Human Diseases	Infectious disease: bacterial
1	map00760	Nicotinate and nicotinamide metabolism	KEGG PATHWAY	1/305	20/6979	0.591381	1	Metabolism	Metabolism of cofactors and vitamins
2	map04730	Long-term depression	KEGG PATHWAY	2/305	45/6979	0.591666	1	Organismal Systems	Nervous system
4	map00983	Drug metabolism - other enzymes	KEGG PATHWAY	4/305	94/6979	0.593461	1	Metabolism	Xenobiotics biodegradation and metabolism
4	map04080	Neuroactive ligand-receptor interaction	KEGG PATHWAY	4/305	95/6979	0.601896	1	Environmental Information Processing	Signaling molecules and interaction
4	map00230	Purine metabolism	KEGG PATHWAY	4/305	95/6979	0.601896	1	Metabolism	Nucleotide metabolism
3	map04066	HIF-1 signaling pathway	KEGG PATHWAY	3/305	71/6979	0.605991	1	Environmental Information Processing	Signal transduction
1	map00565	Ether lipid metabolism	KEGG PATHWAY	1/305	21/6979	0.60929	1	Metabolism	Lipid metabolism
1	map04614	Renin-angiotensin system	KEGG PATHWAY	1/305	21/6979	0.60929	1	Organismal Systems	Endocrine system
1	map00730	Thiamine metabolism	KEGG PATHWAY	1/305	21/6979	0.60929	1	Metabolism	Metabolism of cofactors and vitamins
4	map05164	Influenza A	KEGG PATHWAY	4/305	96/6979	0.610225	1	Human Diseases	Infectious disease: viral
5	map03013	RNA transport	KEGG PATHWAY	5/305	122/6979	0.622411	1	Genetic Information Processing	Translation
3	map04152	AMPK signaling pathway	KEGG PATHWAY	3/305	73/6979	0.62493	1	Environmental Information Processing	Signal transduction
1	map04979	Cholesterol metabolism	KEGG PATHWAY	1/305	22/6979	0.626416	1	Organismal Systems	Digestive system
1	map04975	Fat digestion and absorption	KEGG PATHWAY	1/305	22/6979	0.626416	1	Organismal Systems	Digestive system
1	map00512	Mucin type O-glycan biosynthesis	KEGG PATHWAY	1/305	22/6979	0.626416	1	Metabolism	Glycan biosynthesis and metabolism
1	map05217	Basal cell carcinoma	KEGG PATHWAY	1/305	22/6979	0.626416	1	Human Diseases	Cancer: specific types
1	map04340	Hedgehog signaling pathway	KEGG PATHWAY	1/305	23/6979	0.642795	1	Environmental Information Processing	Signal transduction
3	map04072	Phospholipase D signaling pathway	KEGG PATHWAY	3/305	76/6979	0.652154	1	Environmental Information Processing	Signal transduction
1	map04662	B cell receptor signaling pathway	KEGG PATHWAY	1/305	24/6979	0.658457	1	Organismal Systems	Immune system
4	map04150	mTOR signaling pathway	KEGG PATHWAY	4/305	105/6979	0.680225	1	Environmental Information Processing	Signal transduction
1	map05412	Arrhythmogenic right ventricular cardiomyopathy (ARVC)	KEGG PATHWAY	1/305	26/6979	0.687758	1	Human Diseases	Cardiovascular disease
1	map04659	Th17 cell differentiation	KEGG PATHWAY	1/305	26/6979	0.687758	1	Organismal Systems	Immune system
2	map05120	Epithelial cell signaling in Helicobacter pylori infection	KEGG PATHWAY	2/305	54/6979	0.69065	1	Human Diseases	Infectious disease: bacterial
2	map00564	Glycerophospholipid metabolism	KEGG PATHWAY	2/305	55/6979	0.700336	1	Metabolism	Lipid metabolism
2	map04213	Longevity regulating pathway - multiple species	KEGG PATHWAY	2/305	55/6979	0.700336	1	Organismal Systems	Aging
1	map04630	Jak-STAT signaling pathway	KEGG PATHWAY	1/305	27/6979	0.701455	1	Environmental Information Processing	Signal transduction
2	map04725	Cholinergic synapse	KEGG PATHWAY	2/305	56/6979	0.70977	1	Organismal Systems	Nervous system
1	map05212	Pancreatic cancer	KEGG PATHWAY	1/305	28/6979	0.714552	1	Human Diseases	Cancer: specific types
2	map04722	Neurotrophin signaling pathway	KEGG PATHWAY	2/305	58/6979	0.727895	1	Organismal Systems	Nervous system
2	map05231	Choline metabolism in cancer	KEGG PATHWAY	2/305	59/6979	0.736593	1	Human Diseases	Cancer: overview
2	map05168	Herpes simplex virus 1 infection	KEGG PATHWAY	2/305	60/6979	0.745054	1	Human Diseases	Infectious disease: viral
1	map00030	Pentose phosphate pathway	KEGG PATHWAY	1/305	31/6979	0.750508	1	Metabolism	Carbohydrate metabolism
3	map05163	Human cytomegalovirus infection	KEGG PATHWAY	3/305	89/6979	0.753625	1	Human Diseases	Infectious disease: viral
2	map04371	Apelin signaling pathway	KEGG PATHWAY	2/305	62/6979	0.76128	1	Environmental Information Processing	Signal transduction
1	map04920	Adipocytokine signaling pathway	KEGG PATHWAY	1/305	32/6979	0.76146	1	Organismal Systems	Endocrine system
1	map04625	C-type lectin receptor signaling pathway	KEGG PATHWAY	1/305	32/6979	0.76146	1	Organismal Systems	Immune system
2	map04062	Chemokine signaling pathway	KEGG PATHWAY	2/305	63/6979	0.769053	1	Organismal Systems	Immune system
2	map04915	Estrogen signaling pathway	KEGG PATHWAY	2/305	63/6979	0.769053	1	Organismal Systems	Endocrine system
1	map05223	Non-small cell lung cancer	KEGG PATHWAY	1/305	33/6979	0.771933	1	Human Diseases	Cancer: specific types
1	map04978	Mineral absorption	KEGG PATHWAY	1/305	33/6979	0.771933	1	Organismal Systems	Digestive system
3	map04020	Calcium signaling pathway	KEGG PATHWAY	3/305	92/6979	0.773346	1	Environmental Information Processing	Signal transduction
2	map00982	Drug metabolism - cytochrome P450	KEGG PATHWAY	2/305	64/6979	0.776606	1	Metabolism	Xenobiotics biodegradation and metabolism
2	map05204	Chemical carcinogenesis	KEGG PATHWAY	2/305	64/6979	0.776606	1	Human Diseases	Cancer: overview
3	map05130	Pathogenic Escherichia coli infection	KEGG PATHWAY	3/305	93/6979	0.779627	1	Human Diseases	Infectious disease: bacterial
1	map04650	Natural killer cell mediated cytotoxicity	KEGG PATHWAY	1/305	34/6979	0.781947	1	Organismal Systems	Immune system
1	map00500	Starch and sucrose metabolism	KEGG PATHWAY	1/305	34/6979	0.781947	1	Metabolism	Carbohydrate metabolism
3	map04014	Ras signaling pathway	KEGG PATHWAY	3/305	94/6979	0.785764	1	Environmental Information Processing	Signal transduction
2	map04922	Glucagon signaling pathway	KEGG PATHWAY	2/305	66/6979	0.791066	1	Organismal Systems	Endocrine system
1	map00140	Steroid hormone biosynthesis	KEGG PATHWAY	1/305	35/6979	0.791523	1	Metabolism	Lipid metabolism
3	map04015	Rap1 signaling pathway	KEGG PATHWAY	3/305	95/6979	0.79176	1	Environmental Information Processing	Signal transduction
2	map00980	Metabolism of xenobiotics by cytochrome P450	KEGG PATHWAY	2/305	67/6979	0.797983	1	Metabolism	Xenobiotics biodegradation and metabolism
1	map00052	Galactose metabolism	KEGG PATHWAY	1/305	36/6979	0.80068	1	Metabolism	Carbohydrate metabolism
1	map03022	Basal transcription factors	KEGG PATHWAY	1/305	36/6979	0.80068	1	Genetic Information Processing	Transcription
1	map00830	Retinol metabolism	KEGG PATHWAY	1/305	38/6979	0.817809	1	Metabolism	Metabolism of cofactors and vitamins
1	map00053	Ascorbate and aldarate metabolism	KEGG PATHWAY	1/305	40/6979	0.83347	1	Metabolism	Carbohydrate metabolism
1	map05414	Dilated cardiomyopathy (DCM)	KEGG PATHWAY	1/305	40/6979	0.83347	1	Human Diseases	Cardiovascular disease
1	map00020	Citrate cycle (TCA cycle)	KEGG PATHWAY	1/305	40/6979	0.83347	1	Metabolism	Carbohydrate metabolism
1	map00900	Terpenoid backbone biosynthesis	KEGG PATHWAY	1/305	40/6979	0.83347	1	Metabolism	Metabolism of terpenoids and polyketides
1	map05100	Bacterial invasion of epithelial cells	KEGG PATHWAY	1/305	40/6979	0.83347	1	Human Diseases	Infectious disease: bacterial
3	map04024	cAMP signaling pathway	KEGG PATHWAY	3/305	103/6979	0.834862	1	Environmental Information Processing	Signal transduction
1	map00790	Folate biosynthesis	KEGG PATHWAY	1/305	41/6979	0.840789	1	Metabolism	Metabolism of cofactors and vitamins
1	map05410	Hypertrophic cardiomyopathy (HCM)	KEGG PATHWAY	1/305	42/6979	0.847788	1	Human Diseases	Cardiovascular disease
1	map04929	GnRH secretion	KEGG PATHWAY	1/305	43/6979	0.854481	1	Organismal Systems	Endocrine system
1	map04961	Endocrine and other factor-regulated calcium reabsorption	KEGG PATHWAY	1/305	43/6979	0.854481	1	Organismal Systems	Excretory system
2	map04022	cGMP-PKG signaling pathway	KEGG PATHWAY	2/305	77/6979	0.85672	1	Environmental Information Processing	Signal transduction
1	map00620	Pyruvate metabolism	KEGG PATHWAY	1/305	45/6979	0.866998	1	Metabolism	Carbohydrate metabolism
1	map00860	Porphyrin and chlorophyll metabolism	KEGG PATHWAY	1/305	46/6979	0.872848	1	Metabolism	Metabolism of cofactors and vitamins
1	map00561	Glycerolipid metabolism	KEGG PATHWAY	1/305	46/6979	0.872848	1	Metabolism	Lipid metabolism
1	map04918	Thyroid hormone synthesis	KEGG PATHWAY	1/305	46/6979	0.872848	1	Organismal Systems	Endocrine system
1	map04217	Necroptosis	KEGG PATHWAY	1/305	46/6979	0.872848	1	Cellular Processes	Cell growth and death
2	map04921	Oxytocin signaling pathway	KEGG PATHWAY	2/305	81/6979	0.875512	1	Organismal Systems	Endocrine system
2	map04910	Insulin signaling pathway	KEGG PATHWAY	2/305	81/6979	0.875512	1	Organismal Systems	Endocrine system
1	map04621	NOD-like receptor signaling pathway	KEGG PATHWAY	1/305	47/6979	0.878442	1	Organismal Systems	Immune system
1	map05032	Morphine addiction	KEGG PATHWAY	1/305	48/6979	0.883791	1	Human Diseases	Substance dependence
1	map04720	Long-term potentiation	KEGG PATHWAY	1/305	49/6979	0.888904	1	Organismal Systems	Nervous system
1	map04260	Cardiac muscle contraction	KEGG PATHWAY	1/305	51/6979	0.898469	1	Organismal Systems	Circulatory system
1	map05034	Alcoholism	KEGG PATHWAY	1/305	51/6979	0.898469	1	Human Diseases	Substance dependence
1	map00040	Pentose and glucuronate interconversions	KEGG PATHWAY	1/305	52/6979	0.902939	1	Metabolism	Carbohydrate metabolism
1	map03320	PPAR signaling pathway	KEGG PATHWAY	1/305	52/6979	0.902939	1	Organismal Systems	Endocrine system
1	map04750	Inflammatory mediator regulation of TRP channels	KEGG PATHWAY	1/305	52/6979	0.902939	1	Organismal Systems	Sensory system
1	map04726	Serotonergic synapse	KEGG PATHWAY	1/305	52/6979	0.902939	1	Organismal Systems	Nervous system
3	map04144	Endocytosis	KEGG PATHWAY	3/305	121/6979	0.904686	1	Cellular Processes	Transport and catabolism
1	map04727	GABAergic synapse	KEGG PATHWAY	1/305	53/6979	0.907212	1	Organismal Systems	Nervous system
1	map04211	Longevity regulating pathway	KEGG PATHWAY	1/305	53/6979	0.907212	1	Organismal Systems	Aging
1	map04666	Fc gamma R-mediated phagocytosis	KEGG PATHWAY	1/305	55/6979	0.915205	1	Organismal Systems	Immune system
1	map04916	Melanogenesis	KEGG PATHWAY	1/305	55/6979	0.915205	1	Organismal Systems	Endocrine system
1	map04611	Platelet activation	KEGG PATHWAY	1/305	56/6979	0.91894	1	Organismal Systems	Immune system
1	map00010	Glycolysis / Gluconeogenesis	KEGG PATHWAY	1/305	57/6979	0.922512	1	Metabolism	Carbohydrate metabolism
1	map04931	Insulin resistance	KEGG PATHWAY	1/305	57/6979	0.922512	1	Human Diseases	Endocrine and metabolic disease
2	map04212	Longevity regulating pathway - worm	KEGG PATHWAY	2/305	96/6979	0.92751	1	Organismal Systems	Aging
1	map05017	Spinocerebellar ataxia	KEGG PATHWAY	1/305	62/6979	0.938148	1	Human Diseases	Neurodegenerative disease
6	map05010	Alzheimer disease	KEGG PATHWAY	6/305	231/6979	0.943402	1	Human Diseases	Neurodegenerative disease
1	map05110	Vibrio cholerae infection	KEGG PATHWAY	1/305	64/6979	0.943482	1	Human Diseases	Infectious disease: bacterial
1	map04935	Growth hormone synthesis, secretion and action	KEGG PATHWAY	1/305	64/6979	0.943482	1	Organismal Systems	Endocrine system
1	map05152	Tuberculosis	KEGG PATHWAY	1/305	67/6979	0.950637	1	Human Diseases	Infectious disease: bacterial
1	map03015	mRNA surveillance pathway	KEGG PATHWAY	1/305	68/6979	0.952815	1	Genetic Information Processing	Translation
1	map04270	Vascular smooth muscle contraction	KEGG PATHWAY	1/305	69/6979	0.954897	1	Organismal Systems	Circulatory system
2	map04972	Pancreatic secretion	KEGG PATHWAY	2/305	109/6979	0.955288	1	Organismal Systems	Digestive system
1	map04970	Salivary secretion	KEGG PATHWAY	1/305	70/6979	0.956888	1	Organismal Systems	Digestive system
1	map04721	Synaptic vesicle cycle	KEGG PATHWAY	1/305	71/6979	0.958791	1	Organismal Systems	Nervous system
3	map05016	Huntington disease	KEGG PATHWAY	3/305	212/6979	0.995986	1	Human Diseases	Neurodegenerative disease

## Sheet: Table S7
Table S7. The down-regulated pathways of KEGG enrichment analysis between NS and LS groups in Bactrocera dorsalis.
Num	Pathway id	Description	Database	Ratio_in_study	Ratio_in_pop	Pvalue	Padjust	First Category	Second Category
2	map04610	Complement and coagulation cascades	KEGG PATHWAY	2/45	5/6979	0.000401586	0.0365444	Organismal Systems	Immune system
3	map00981	Insect hormone biosynthesis	KEGG PATHWAY	3/45	46/6979	0.00313359	0.142578	Metabolism	Metabolism of terpenoids and polyketides
2	map04512	ECM-receptor interaction	KEGG PATHWAY	2/45	20/6979	0.007175	0.217642	Environmental Information Processing	Signaling molecules and interaction
3	map04974	Protein digestion and absorption	KEGG PATHWAY	3/45	81/6979	0.0150613	0.274116	Organismal Systems	Digestive system
1	map05150	Staphylococcus aureus infection	KEGG PATHWAY	1/45	2/6979	0.0128552	0.292455	Human Diseases	Infectious disease: bacterial
2	map05145	Toxoplasmosis	KEGG PATHWAY	2/45	37/6979	0.023468	0.355931	Human Diseases	Infectious disease: parasitic
2	map05410	Hypertrophic cardiomyopathy (HCM)	KEGG PATHWAY	2/45	42/6979	0.0297306	0.386498	Human Diseases	Cardiovascular disease
2	map05142	Chagas disease (American trypanosomiasis)	KEGG PATHWAY	2/45	46/6979	0.0351653	0.400005	Human Diseases	Infectious disease: parasitic
2	map04972	Pancreatic secretion	KEGG PATHWAY	2/45	109/6979	0.155604	0.416469	Organismal Systems	Digestive system
2	map04151	PI3K-Akt signaling pathway	KEGG PATHWAY	2/45	104/6979	0.144401	0.423885	Environmental Information Processing	Signal transduction
2	map05131	Shigellosis	KEGG PATHWAY	2/45	113/6979	0.164687	0.428185	Human Diseases	Infectious disease: bacterial
2	map04931	Insulin resistance	KEGG PATHWAY	2/45	57/6979	0.0518737	0.429137	Human Diseases	Endocrine and metabolic disease
1	map00071	Fatty acid degradation	KEGG PATHWAY	1/45	42/6979	0.238521	0.434109	Metabolism	Lipid metabolism
1	map00561	Glycerolipid metabolism	KEGG PATHWAY	1/45	46/6979	0.258093	0.434934	Metabolism	Lipid metabolism
1	map00010	Glycolysis / Gluconeogenesis	KEGG PATHWAY	1/45	57/6979	0.309413	0.439947	Metabolism	Carbohydrate metabolism
1	map00410	beta-Alanine metabolism	KEGG PATHWAY	1/45	26/6979	0.155062	0.440956	Metabolism	Metabolism of other amino acids
1	map05412	Arrhythmogenic right ventricular cardiomyopathy (ARVC)	KEGG PATHWAY	1/45	26/6979	0.155062	0.440956	Human Diseases	Cardiovascular disease
1	map03420	Nucleotide excision repair	KEGG PATHWAY	1/45	41/6979	0.23355	0.442772	Genetic Information Processing	Replication and repair
1	map00330	Arginine and proline metabolism	KEGG PATHWAY	1/45	41/6979	0.23355	0.442772	Metabolism	Amino acid metabolism
1	map05032	Morphine addiction	KEGG PATHWAY	1/45	48/6979	0.267693	0.442911	Human Diseases	Substance dependence
1	map04670	Leukocyte transendothelial migration	KEGG PATHWAY	1/45	44/6979	0.248369	0.443169	Organismal Systems	Immune system
1	map00620	Pyruvate metabolism	KEGG PATHWAY	1/45	45/6979	0.253247	0.443181	Metabolism	Carbohydrate metabolism
1	map04730	Long-term depression	KEGG PATHWAY	1/45	45/6979	0.253247	0.443181	Organismal Systems	Nervous system
1	map05133	Pertussis	KEGG PATHWAY	1/45	21/6979	0.127193	0.445174	Human Diseases	Infectious disease: bacterial
1	map04614	Renin-angiotensin system	KEGG PATHWAY	1/45	21/6979	0.127193	0.445174	Organismal Systems	Endocrine system
1	map04725	Cholinergic synapse	KEGG PATHWAY	1/45	56/6979	0.304895	0.447507	Organismal Systems	Nervous system
1	map05202	Transcriptional misregulation in cancer	KEGG PATHWAY	1/45	56/6979	0.304895	0.447507	Human Diseases	Cancer: overview
1	map00340	Histidine metabolism	KEGG PATHWAY	1/45	7/6979	0.0442903	0.447824	Metabolism	Amino acid metabolism
1	map04391	Hippo signaling pathway - fly	KEGG PATHWAY	1/45	65/6979	0.34454	0.447902	Environmental Information Processing	Signal transduction
1	map04210	Apoptosis	KEGG PATHWAY	1/45	65/6979	0.34454	0.447902	Cellular Processes	Cell growth and death
1	map04916	Melanogenesis	KEGG PATHWAY	1/45	55/6979	0.300348	0.44806	Organismal Systems	Endocrine system
1	map04724	Glutamatergic synapse	KEGG PATHWAY	1/45	54/6979	0.295771	0.448587	Organismal Systems	Nervous system
1	map05110	Vibrio cholerae infection	KEGG PATHWAY	1/45	64/6979	0.340246	0.448731	Human Diseases	Infectious disease: bacterial
1	map00380	Tryptophan metabolism	KEGG PATHWAY	1/45	23/6979	0.138446	0.449951	Metabolism	Amino acid metabolism
1	map04340	Hedgehog signaling pathway	KEGG PATHWAY	1/45	23/6979	0.138446	0.449951	Environmental Information Processing	Signal transduction
1	map04612	Antigen processing and presentation	KEGG PATHWAY	1/45	23/6979	0.138446	0.449951	Organismal Systems	Immune system
2	map05205	Proteoglycans in cancer	KEGG PATHWAY	2/45	124/6979	0.190125	0.455299	Human Diseases	Cancer: overview
1	map04926	Relaxin signaling pathway	KEGG PATHWAY	1/45	63/6979	0.335926	0.456257	Organismal Systems	Endocrine system
1	map04915	Estrogen signaling pathway	KEGG PATHWAY	1/45	63/6979	0.335926	0.456257	Organismal Systems	Endocrine system
1	map04727	GABAergic synapse	KEGG PATHWAY	1/45	53/6979	0.291166	0.456829	Organismal Systems	Nervous system
1	map00520	Amino sugar and nucleotide sugar metabolism	KEGG PATHWAY	1/45	53/6979	0.291166	0.456829	Metabolism	Carbohydrate metabolism
2	map04142	Lysosome	KEGG PATHWAY	2/45	120/6979	0.180805	0.457035	Cellular Processes	Transport and catabolism
2	map04611	Platelet activation	KEGG PATHWAY	2/45	56/6979	0.0502553	0.457323	Organismal Systems	Immune system
1	map04726	Serotonergic synapse	KEGG PATHWAY	1/45	52/6979	0.286531	0.457444	Organismal Systems	Nervous system
1	map05034	Alcoholism	KEGG PATHWAY	1/45	51/6979	0.281867	0.458033	Human Diseases	Substance dependence
1	map05134	Legionellosis	KEGG PATHWAY	1/45	32/6979	0.187357	0.460798	Human Diseases	Infectious disease: bacterial
1	map05222	Small cell lung cancer	KEGG PATHWAY	1/45	34/6979	0.197852	0.461655	Human Diseases	Cancer: specific types
2	map05164	Influenza A	KEGG PATHWAY	2/45	96/6979	0.126877	0.461832	Human Diseases	Infectious disease: viral
1	map00280	Valine, leucine and isoleucine degradation	KEGG PATHWAY	1/45	35/6979	0.20305	0.461938	Metabolism	Amino acid metabolism
1	map04728	Dopaminergic synapse	KEGG PATHWAY	1/45	70/6979	0.3656	0.462078	Organismal Systems	Nervous system
1	map05135	Yersinia infection	KEGG PATHWAY	1/45	62/6979	0.331577	0.464208	Human Diseases	Infectious disease: bacterial
1	map04713	Circadian entrainment	KEGG PATHWAY	1/45	62/6979	0.331577	0.464208	Organismal Systems	Environmental adaptation
2	map00310	Lysine degradation	KEGG PATHWAY	2/45	63/6979	0.0619658	0.469908	Metabolism	Amino acid metabolism
1	map04919	Thyroid hormone signaling pathway	KEGG PATHWAY	1/45	73/6979	0.377918	0.471103	Organismal Systems	Endocrine system
1	map05323	Rheumatoid arthritis	KEGG PATHWAY	1/45	37/6979	0.213346	0.473524	Human Diseases	Immune disease
1	map04072	Phospholipase D signaling pathway	KEGG PATHWAY	1/45	76/6979	0.390001	0.479596	Environmental Information Processing	Signal transduction
1	map00900	Terpenoid backbone biosynthesis	KEGG PATHWAY	1/45	40/6979	0.228547	0.48367	Metabolism	Metabolism of terpenoids and polyketides
1	map04924	Renin secretion	KEGG PATHWAY	1/45	40/6979	0.228547	0.48367	Organismal Systems	Endocrine system
1	map00053	Ascorbate and aldarate metabolism	KEGG PATHWAY	1/45	40/6979	0.228547	0.48367	Metabolism	Carbohydrate metabolism
1	map05414	Dilated cardiomyopathy (DCM)	KEGG PATHWAY	1/45	40/6979	0.228547	0.48367	Human Diseases	Cardiovascular disease
1	map05100	Bacterial invasion of epithelial cells	KEGG PATHWAY	1/45	40/6979	0.228547	0.48367	Human Diseases	Infectious disease: bacterial
1	map04361	Axon regeneration	KEGG PATHWAY	1/45	84/6979	0.421112	0.485078	Organismal Systems	Development and regeneration
2	map04015	Rap1 signaling pathway	KEGG PATHWAY	2/45	95/6979	0.124725	0.493478	Environmental Information Processing	Signal transduction
2	map04080	Neuroactive ligand-receptor interaction	KEGG PATHWAY	2/45	95/6979	0.124725	0.493478	Environmental Information Processing	Signaling molecules and interaction
1	map04723	Retrograde endocannabinoid signaling	KEGG PATHWAY	1/45	95/6979	0.461369	0.493937	Organismal Systems	Nervous system
2	map05165	Human papillomavirus infection	KEGG PATHWAY	2/45	140/6979	0.22799	0.493979	Human Diseases	Infectious disease: viral
1	map05163	Human cytomegalovirus infection	KEGG PATHWAY	1/45	89/6979	0.439763	0.494055	Human Diseases	Infectious disease: viral
1	map05418	Fluid shear stress and atherosclerosis	KEGG PATHWAY	1/45	88/6979	0.43608	0.496041	Human Diseases	Cardiovascular disease
1	map04921	Oxytocin signaling pathway	KEGG PATHWAY	1/45	81/6979	0.409632	0.49702	Organismal Systems	Endocrine system
1	map04530	Tight junction	KEGG PATHWAY	1/45	81/6979	0.409632	0.49702	Cellular Processes	Cellular community - eukaryotes
1	map04910	Insulin signaling pathway	KEGG PATHWAY	1/45	81/6979	0.409632	0.49702	Organismal Systems	Endocrine system
1	map04810	Regulation of actin cytoskeleton	KEGG PATHWAY	1/45	81/6979	0.409632	0.49702	Cellular Processes	Cell motility
2	map05130	Pathogenic Escherichia coli infection	KEGG PATHWAY	2/45	93/6979	0.12045	0.498225	Human Diseases	Infectious disease: bacterial
1	map05170	Human immunodeficiency virus 1 infection	KEGG PATHWAY	1/45	98/6979	0.471865	0.499299	Human Diseases	Infectious disease: viral
1	map05203	Viral carcinogenesis	KEGG PATHWAY	1/45	92/6979	0.45067	0.500134	Human Diseases	Cancer: overview
1	map05140	Leishmaniasis	KEGG PATHWAY	1/45	19/6979	0.115795	0.501778	Human Diseases	Infectious disease: parasitic
1	map04014	Ras signaling pathway	KEGG PATHWAY	1/45	94/6979	0.457826	0.501954	Environmental Information Processing	Signal transduction
1	map04013	MAPK signaling pathway - fly	KEGG PATHWAY	1/45	94/6979	0.457826	0.501954	Environmental Information Processing	Signal transduction
2	map04624	Toll and Imd signaling pathway	KEGG PATHWAY	2/45	86/6979	0.105802	0.506735	Organismal Systems	Immune system
1	map04140	Autophagy - animal	KEGG PATHWAY	1/45	105/6979	0.495583	0.518368	Cellular Processes	Transport and catabolism
2	map04360	Axon guidance	KEGG PATHWAY	2/45	90/6979	0.11411	0.5192	Organismal Systems	Development and regeneration
1	map05132	Salmonella infection	KEGG PATHWAY	1/45	117/6979	0.533842	0.552041	Human Diseases	Infectious disease: bacterial
1	map04392	Hippo signaling pathway - multiple species	KEGG PATHWAY	1/45	17/6979	0.104252	0.558055	Environmental Information Processing	Signal transduction
1	map00910	Nitrogen metabolism	KEGG PATHWAY	1/45	17/6979	0.104252	0.558055	Metabolism	Energy metabolism
1	map04144	Endocytosis	KEGG PATHWAY	1/45	121/6979	0.545953	0.558221	Cellular Processes	Transport and catabolism
1	map04514	Cell adhesion molecules (CAMs)	KEGG PATHWAY	1/45	13/6979	0.0807222	0.565055	Environmental Information Processing	Signaling molecules and interaction
2	map04510	Focal adhesion	KEGG PATHWAY	2/45	83/6979	0.0996874	0.566972	Cellular Processes	Cellular community - eukaryotes
1	map00531	Glycosaminoglycan degradation	KEGG PATHWAY	1/45	16/6979	0.0984254	0.597114	Metabolism	Glycan biosynthesis and metabolism
2	map04145	Phagosome	KEGG PATHWAY	2/45	81/6979	0.09567	0.621855	Cellular Processes	Transport and catabolism
1	map04714	Thermogenesis	KEGG PATHWAY	1/45	184/6979	0.700666	0.708451	Organismal Systems	Environmental adaptation
1	map05200	Pathways in cancer	KEGG PATHWAY	1/45	217/6979	0.759728	0.759728	Human Diseases	Cancer: overview

## Sheet: Table S8
Table S8. The down-regulated pathways of KEGG enrichment analysis between NS and HS groups in Bactrocera dorsalis.
Num	Pathway id	Description	Database	Ratio_in_study	Ratio_in_pop	Pvalue	Padjust	First Category	Second Category
9	map04624	Toll and Imd signaling pathway	KEGG PATHWAY	9/91	86/6979	1.47396e-06	0.000222567	Organismal Systems	Immune system
2	map05150	Staphylococcus aureus infection	KEGG PATHWAY	2/91	2/6979	0.000168174	0.00634858	Human Diseases	Infectious disease: bacterial
8	map04142	Lysosome	KEGG PATHWAY	8/91	120/6979	0.000156176	0.00786086	Cellular Processes	Transport and catabolism
5	map00053	Ascorbate and aldarate metabolism	KEGG PATHWAY	5/91	40/6979	0.000154897	0.0116947	Metabolism	Carbohydrate metabolism
4	map00030	Pentose phosphate pathway	KEGG PATHWAY	4/91	31/6979	0.00065023	0.0196369	Metabolism	Carbohydrate metabolism
2	map04610	Complement and coagulation cascades	KEGG PATHWAY	2/91	5/6979	0.00163924	0.0412543	Organismal Systems	Immune system
4	map04611	Platelet activation	KEGG PATHWAY	4/91	56/6979	0.00592577	0.127827	Organismal Systems	Immune system
4	map04922	Glucagon signaling pathway	KEGG PATHWAY	4/91	66/6979	0.0105384	0.17681	Organismal Systems	Endocrine system
3	map00830	Retinol metabolism	KEGG PATHWAY	3/91	38/6979	0.0130154	0.178666	Metabolism	Metabolism of cofactors and vitamins
4	map04935	Growth hormone synthesis, secretion and action	KEGG PATHWAY	4/91	64/6979	0.00947481	0.178837	Organismal Systems	Endocrine system
2	map04514	Cell adhesion molecules (CAMs)	KEGG PATHWAY	2/91	13/6979	0.0119469	0.180397	Environmental Information Processing	Signaling molecules and interaction
3	map00981	Insect hormone biosynthesis	KEGG PATHWAY	3/91	46/6979	0.0217407	0.273571	Metabolism	Metabolism of terpenoids and polyketides
2	map04977	Vitamin digestion and absorption	KEGG PATHWAY	2/91	21/6979	0.0300697	0.283783	Organismal Systems	Digestive system
3	map00040	Pentose and glucuronate interconversions	KEGG PATHWAY	3/91	52/6979	0.0299405	0.301401	Metabolism	Carbohydrate metabolism
2	map05143	African trypanosomiasis	KEGG PATHWAY	2/91	20/6979	0.0274351	0.318669	Human Diseases	Infectious disease: parasitic
2	map04512	ECM-receptor interaction	KEGG PATHWAY	2/91	20/6979	0.0274351	0.318669	Environmental Information Processing	Signaling molecules and interaction
3	map04725	Cholinergic synapse	KEGG PATHWAY	3/91	56/6979	0.0361925	0.321475	Organismal Systems	Nervous system
2	map05221	Acute myeloid leukemia	KEGG PATHWAY	2/91	24/6979	0.0385401	0.323308	Human Diseases	Cancer: specific types
2	map04658	Th1 and Th2 cell differentiation	KEGG PATHWAY	2/91	24/6979	0.0385401	0.323308	Organismal Systems	Immune system
2	map04659	Th17 cell differentiation	KEGG PATHWAY	2/91	26/6979	0.0446308	0.336962	Organismal Systems	Immune system
2	map04630	Jak-STAT signaling pathway	KEGG PATHWAY	2/91	27/6979	0.0478011	0.343713	Environmental Information Processing	Signal transduction
2	map04927	Cortisol synthesis and secretion	KEGG PATHWAY	2/91	28/6979	0.0510512	0.350397	Organismal Systems	Endocrine system
2	map05220	Chronic myeloid leukemia	KEGG PATHWAY	2/91	30/6979	0.0577805	0.379342	Human Diseases	Cancer: specific types
2	map04012	ErbB signaling pathway	KEGG PATHWAY	2/91	48/6979	0.129211	0.390218	Environmental Information Processing	Signal transduction
3	map04015	Rap1 signaling pathway	KEGG PATHWAY	3/91	95/6979	0.12671	0.390473	Environmental Information Processing	Signal transduction
2	map04917	Prolactin signaling pathway	KEGG PATHWAY	2/91	32/6979	0.0647989	0.391385	Organismal Systems	Endocrine system
1	map04940	Type I diabetes mellitus	KEGG PATHWAY	1/91	10/6979	0.123075	0.395412	Human Diseases	Endocrine and metabolic disease
1	map00100	Steroid biosynthesis	KEGG PATHWAY	1/91	10/6979	0.123075	0.395412	Metabolism	Lipid metabolism
2	map04720	Long-term potentiation	KEGG PATHWAY	2/91	49/6979	0.133618	0.395613	Organismal Systems	Nervous system
2	map05223	Non-small cell lung cancer	KEGG PATHWAY	2/91	33/6979	0.0684104	0.397306	Human Diseases	Cancer: specific types
6	map05200	Pathways in cancer	KEGG PATHWAY	6/91	217/6979	0.0633915	0.398838	Human Diseases	Cancer: overview
2	map04971	Gastric acid secretion	KEGG PATHWAY	2/91	50/6979	0.138058	0.400899	Organismal Systems	Digestive system
2	map04726	Serotonergic synapse	KEGG PATHWAY	2/91	52/6979	0.147034	0.403676	Organismal Systems	Nervous system
2	map04750	Inflammatory mediator regulation of TRP channels	KEGG PATHWAY	2/91	52/6979	0.147034	0.403676	Organismal Systems	Sensory system
2	map04928	Parathyroid hormone synthesis, secretion and action	KEGG PATHWAY	2/91	51/6979	0.142531	0.406078	Organismal Systems	Endocrine system
1	map00430	Taurine and hypotaurine metabolism	KEGG PATHWAY	1/91	12/6979	0.145829	0.40778	Metabolism	Metabolism of other amino acids
2	map04724	Glutamatergic synapse	KEGG PATHWAY	2/91	54/6979	0.156128	0.413602	Organismal Systems	Nervous system
2	map00052	Galactose metabolism	KEGG PATHWAY	2/91	36/6979	0.0796268	0.414608	Metabolism	Carbohydrate metabolism
2	map04071	Sphingolipid signaling pathway	KEGG PATHWAY	2/91	74/6979	0.25114	0.416727	Environmental Information Processing	Signal transduction
2	map04916	Melanogenesis	KEGG PATHWAY	2/91	55/6979	0.160715	0.418413	Organismal Systems	Endocrine system
2	map04934	Cushing syndrome	KEGG PATHWAY	2/91	73/6979	0.246292	0.422615	Human Diseases	Endocrine and metabolic disease
2	map00140	Steroid hormone biosynthesis	KEGG PATHWAY	2/91	35/6979	0.0758266	0.424067	Metabolism	Lipid metabolism
2	map05161	Hepatitis B	KEGG PATHWAY	2/91	68/6979	0.222131	0.424579	Human Diseases	Infectious disease: viral
3	map04022	cGMP-PKG signaling pathway	KEGG PATHWAY	3/91	77/6979	0.0787958	0.424935	Environmental Information Processing	Signal transduction
2	map04066	HIF-1 signaling pathway	KEGG PATHWAY	2/91	71/6979	0.236609	0.425332	Environmental Information Processing	Signal transduction
1	map04979	Cholesterol metabolism	KEGG PATHWAY	1/91	22/6979	0.251127	0.426069	Organismal Systems	Digestive system
1	map00512	Mucin type O-glycan biosynthesis	KEGG PATHWAY	1/91	22/6979	0.251127	0.426069	Metabolism	Glycan biosynthesis and metabolism
2	map04728	Dopaminergic synapse	KEGG PATHWAY	2/91	70/6979	0.231775	0.426806	Organismal Systems	Nervous system
2	map04970	Salivary secretion	KEGG PATHWAY	2/91	70/6979	0.231775	0.426806	Organismal Systems	Digestive system
2	map04261	Adrenergic signaling in cardiomyocytes	KEGG PATHWAY	2/91	77/6979	0.265699	0.426815	Organismal Systems	Circulatory system
2	map04540	Gap junction	KEGG PATHWAY	2/91	57/6979	0.169962	0.427739	Cellular Processes	Cellular community - eukaryotes
2	map00010	Glycolysis / Gluconeogenesis	KEGG PATHWAY	2/91	57/6979	0.169962	0.427739	Metabolism	Carbohydrate metabolism
1	map04340	Hedgehog signaling pathway	KEGG PATHWAY	1/91	23/6979	0.260922	0.428253	Environmental Information Processing	Signal transduction
1	map04612	Antigen processing and presentation	KEGG PATHWAY	1/91	23/6979	0.260922	0.428253	Organismal Systems	Immune system
2	map04270	Vascular smooth muscle contraction	KEGG PATHWAY	2/91	69/6979	0.226949	0.428366	Organismal Systems	Circulatory system
1	map05133	Pertussis	KEGG PATHWAY	1/91	21/6979	0.241203	0.42849	Human Diseases	Infectious disease: bacterial
1	map00730	Thiamine metabolism	KEGG PATHWAY	1/91	21/6979	0.241203	0.42849	Metabolism	Metabolism of cofactors and vitamins
1	map04614	Renin-angiotensin system	KEGG PATHWAY	1/91	21/6979	0.241203	0.42849	Organismal Systems	Endocrine system
1	map00760	Nicotinate and nicotinamide metabolism	KEGG PATHWAY	1/91	20/6979	0.231149	0.430907	Metabolism	Metabolism of cofactors and vitamins
2	map00982	Drug metabolism - cytochrome P450	KEGG PATHWAY	2/91	64/6979	0.202956	0.43164	Metabolism	Xenobiotics biodegradation and metabolism
2	map05204	Chemical carcinogenesis	KEGG PATHWAY	2/91	64/6979	0.202956	0.43164	Human Diseases	Cancer: overview
2	map04510	Focal adhesion	KEGG PATHWAY	2/91	83/6979	0.294808	0.432195	Cellular Processes	Cellular community - eukaryotes
2	map00860	Porphyrin and chlorophyll metabolism	KEGG PATHWAY	2/91	46/6979	0.120507	0.433253	Metabolism	Metabolism of cofactors and vitamins
2	map05142	Chagas disease (American trypanosomiasis)	KEGG PATHWAY	2/91	46/6979	0.120507	0.433253	Human Diseases	Infectious disease: parasitic
2	map05146	Amoebiasis	KEGG PATHWAY	2/91	46/6979	0.120507	0.433253	Human Diseases	Infectious disease: parasitic
2	map04918	Thyroid hormone synthesis	KEGG PATHWAY	2/91	46/6979	0.120507	0.433253	Organismal Systems	Endocrine system
2	map04217	Necroptosis	KEGG PATHWAY	2/91	46/6979	0.120507	0.433253	Cellular Processes	Cell growth and death
1	map00062	Fatty acid elongation	KEGG PATHWAY	1/91	19/6979	0.220963	0.433317	Metabolism	Lipid metabolism
1	map05140	Leishmaniasis	KEGG PATHWAY	1/91	19/6979	0.220963	0.433317	Human Diseases	Infectious disease: parasitic
2	map04911	Insulin secretion	KEGG PATHWAY	2/91	66/6979	0.212521	0.433658	Organismal Systems	Endocrine system
3	map04972	Pancreatic secretion	KEGG PATHWAY	3/91	109/6979	0.169581	0.434013	Organismal Systems	Digestive system
3	map05203	Viral carcinogenesis	KEGG PATHWAY	3/91	92/6979	0.118103	0.434966	Human Diseases	Cancer: overview
2	map04361	Axon regeneration	KEGG PATHWAY	2/91	84/6979	0.299649	0.435068	Organismal Systems	Development and regeneration
1	map02010	ABC transporters	KEGG PATHWAY	1/91	18/6979	0.210644	0.435716	Environmental Information Processing	Membrane transport
3	map05205	Proteoglycans in cancer	KEGG PATHWAY	3/91	124/6979	0.219408	0.435929	Human Diseases	Cancer: overview
2	map04912	GnRH signaling pathway	KEGG PATHWAY	2/91	59/6979	0.179298	0.436678	Organismal Systems	Endocrine system
1	map00410	beta-Alanine metabolism	KEGG PATHWAY	1/91	26/6979	0.289555	0.437228	Metabolism	Metabolism of other amino acids
1	map05412	Arrhythmogenic right ventricular cardiomyopathy (ARVC)	KEGG PATHWAY	1/91	26/6979	0.289555	0.437228	Human Diseases	Cardiovascular disease
1	map01523	Antifolate resistance	KEGG PATHWAY	1/91	26/6979	0.289555	0.437228	Human Diseases	Drug resistance: antineoplastic
2	map00980	Metabolism of xenobiotics by cytochrome P450	KEGG PATHWAY	2/91	67/6979	0.217321	0.437539	Metabolism	Xenobiotics biodegradation and metabolism
2	map04925	Aldosterone synthesis and secretion	KEGG PATHWAY	2/91	63/6979	0.198193	0.440106	Organismal Systems	Endocrine system
2	map04062	Chemokine signaling pathway	KEGG PATHWAY	2/91	63/6979	0.198193	0.440106	Organismal Systems	Immune system
2	map04915	Estrogen signaling pathway	KEGG PATHWAY	2/91	63/6979	0.198193	0.440106	Organismal Systems	Endocrine system
1	map04640	Hematopoietic cell lineage	KEGG PATHWAY	1/91	9/6979	0.111475	0.442965	Organismal Systems	Immune system
2	map05230	Central carbon metabolism in cancer	KEGG PATHWAY	2/91	39/6979	0.0913697	0.445059	Human Diseases	Cancer: overview
1	map00350	Tyrosine metabolism	KEGG PATHWAY	1/91	25/6979	0.280135	0.445267	Metabolism	Amino acid metabolism
3	map04974	Protein digestion and absorption	KEGG PATHWAY	3/91	81/6979	0.0886258	0.446083	Organismal Systems	Digestive system
2	map04921	Oxytocin signaling pathway	KEGG PATHWAY	2/91	81/6979	0.285114	0.448461	Organismal Systems	Endocrine system
2	map04530	Tight junction	KEGG PATHWAY	2/91	81/6979	0.285114	0.448461	Cellular Processes	Cellular community - eukaryotes
2	map04810	Regulation of actin cytoskeleton	KEGG PATHWAY	2/91	81/6979	0.285114	0.448461	Cellular Processes	Cell motility
2	map04145	Phagosome	KEGG PATHWAY	2/91	81/6979	0.285114	0.448461	Cellular Processes	Transport and catabolism
2	map04713	Circadian entrainment	KEGG PATHWAY	2/91	62/6979	0.193445	0.449387	Organismal Systems	Environmental adaptation
2	map04371	Apelin signaling pathway	KEGG PATHWAY	2/91	62/6979	0.193445	0.449387	Environmental Information Processing	Signal transduction
2	map05017	Spinocerebellar ataxia	KEGG PATHWAY	2/91	62/6979	0.193445	0.449387	Human Diseases	Neurodegenerative disease
2	map04730	Long-term depression	KEGG PATHWAY	2/91	45/6979	0.116213	0.449954	Organismal Systems	Nervous system
2	map04933	AGE-RAGE signaling pathway in diabetic complications	KEGG PATHWAY	2/91	45/6979	0.116213	0.449954	Human Diseases	Endocrine and metabolic disease
2	map04924	Renin secretion	KEGG PATHWAY	2/91	40/6979	0.0953912	0.450127	Organismal Systems	Endocrine system
2	map05418	Fluid shear stress and atherosclerosis	KEGG PATHWAY	2/91	88/6979	0.318958	0.454365	Human Diseases	Cardiovascular disease
1	map00650	Butanoate metabolism	KEGG PATHWAY	1/91	16/6979	0.189598	0.454434	Metabolism	Carbohydrate metabolism
1	map00531	Glycosaminoglycan degradation	KEGG PATHWAY	1/91	16/6979	0.189598	0.454434	Metabolism	Glycan biosynthesis and metabolism
1	map00051	Fructose and mannose metabolism	KEGG PATHWAY	1/91	29/6979	0.31709	0.456005	Metabolism	Carbohydrate metabolism
1	map05144	Malaria	KEGG PATHWAY	1/91	8/6979	0.0997223	0.456305	Human Diseases	Infectious disease: parasitic
2	map05163	Human cytomegalovirus infection	KEGG PATHWAY	2/91	89/6979	0.323768	0.456906	Human Diseases	Infectious disease: viral
2	map04723	Retrograde endocannabinoid signaling	KEGG PATHWAY	2/91	95/6979	0.352435	0.470953	Organismal Systems	Nervous system
2	map00230	Purine metabolism	KEGG PATHWAY	2/91	95/6979	0.352435	0.470953	Metabolism	Nucleotide metabolism
2	map04020	Calcium signaling pathway	KEGG PATHWAY	2/91	92/6979	0.338146	0.472778	Environmental Information Processing	Signal transduction
2	map05170	Human immunodeficiency virus 1 infection	KEGG PATHWAY	2/91	98/6979	0.36662	0.473159	Human Diseases	Infectious disease: viral
1	map05222	Small cell lung cancer	KEGG PATHWAY	1/91	34/6979	0.360655	0.473556	Human Diseases	Cancer: specific types
1	map00500	Starch and sucrose metabolism	KEGG PATHWAY	1/91	34/6979	0.360655	0.473556	Metabolism	Carbohydrate metabolism
1	map00640	Propanoate metabolism	KEGG PATHWAY	1/91	32/6979	0.343569	0.475953	Metabolism	Carbohydrate metabolism
2	map00983	Drug metabolism - other enzymes	KEGG PATHWAY	2/91	94/6979	0.347683	0.477274	Metabolism	Xenobiotics biodegradation and metabolism
2	map04929	GnRH secretion	KEGG PATHWAY	2/91	43/6979	0.107749	0.478533	Organismal Systems	Endocrine system
2	map04745	Phototransduction - fly	KEGG PATHWAY	2/91	43/6979	0.107749	0.478533	Organismal Systems	Sensory system
2	map05162	Measles	KEGG PATHWAY	2/91	43/6979	0.107749	0.478533	Human Diseases	Infectious disease: viral
2	map04961	Endocrine and other factor-regulated calcium reabsorption	KEGG PATHWAY	2/91	43/6979	0.107749	0.478533	Organismal Systems	Excretory system
1	map00250	Alanine, aspartate and glutamate metabolism	KEGG PATHWAY	1/91	33/6979	0.352168	0.479075	Metabolism	Amino acid metabolism
1	map04978	Mineral absorption	KEGG PATHWAY	1/91	33/6979	0.352168	0.479075	Organismal Systems	Digestive system
2	map05166	Human T-cell leukemia virus 1 infection	KEGG PATHWAY	2/91	100/6979	0.376013	0.481169	Human Diseases	Infectious disease: viral
2	map04151	PI3K-Akt signaling pathway	KEGG PATHWAY	2/91	104/6979	0.394627	0.488432	Environmental Information Processing	Signal transduction
1	map05145	Toxoplasmosis	KEGG PATHWAY	1/91	37/6979	0.385463	0.489116	Human Diseases	Infectious disease: parasitic
1	map00514	Other types of O-glycan biosynthesis	KEGG PATHWAY	1/91	37/6979	0.385463	0.489116	Metabolism	Glycan biosynthesis and metabolism
1	map05323	Rheumatoid arthritis	KEGG PATHWAY	1/91	37/6979	0.385463	0.489116	Human Diseases	Immune disease
1	map05410	Hypertrophic cardiomyopathy (HCM)	KEGG PATHWAY	1/91	42/6979	0.42471	0.501025	Human Diseases	Cardiovascular disease
1	map00270	Cysteine and methionine metabolism	KEGG PATHWAY	1/91	40/6979	0.409318	0.502496	Metabolism	Amino acid metabolism
1	map05414	Dilated cardiomyopathy (DCM)	KEGG PATHWAY	1/91	40/6979	0.409318	0.502496	Human Diseases	Cardiovascular disease
1	map00900	Terpenoid backbone biosynthesis	KEGG PATHWAY	1/91	40/6979	0.409318	0.502496	Metabolism	Metabolism of terpenoids and polyketides
1	map00240	Pyrimidine metabolism	KEGG PATHWAY	1/91	40/6979	0.409318	0.502496	Metabolism	Nucleotide metabolism
1	map05100	Bacterial invasion of epithelial cells	KEGG PATHWAY	1/91	40/6979	0.409318	0.502496	Human Diseases	Infectious disease: bacterial
1	map04670	Leukocyte transendothelial migration	KEGG PATHWAY	1/91	44/6979	0.439705	0.514694	Organismal Systems	Immune system
1	map00620	Pyruvate metabolism	KEGG PATHWAY	1/91	45/6979	0.447058	0.519275	Metabolism	Carbohydrate metabolism
1	map04727	GABAergic synapse	KEGG PATHWAY	1/91	53/6979	0.50254	0.579264	Organismal Systems	Nervous system
1	map03018	RNA degradation	KEGG PATHWAY	1/91	56/6979	0.521894	0.588105	Genetic Information Processing	Folding, sorting and degradation
1	map04666	Fc gamma R-mediated phagocytosis	KEGG PATHWAY	1/91	55/6979	0.515527	0.589732	Organismal Systems	Immune system
1	map00564	Glycerophospholipid metabolism	KEGG PATHWAY	1/91	55/6979	0.515527	0.589732	Metabolism	Lipid metabolism
2	map05165	Human papillomavirus infection	KEGG PATHWAY	2/91	140/6979	0.548733	0.613768	Human Diseases	Infectious disease: viral
1	map05135	Yersinia infection	KEGG PATHWAY	1/91	62/6979	0.558397	0.619984	Human Diseases	Infectious disease: bacterial
1	map04210	Apoptosis	KEGG PATHWAY	1/91	65/6979	0.5756	0.63442	Cellular Processes	Cell growth and death
3	map05010	Alzheimer disease	KEGG PATHWAY	3/91	231/6979	0.584764	0.63985	Human Diseases	Neurodegenerative disease
1	map04152	AMPK signaling pathway	KEGG PATHWAY	1/91	73/6979	0.618302	0.671681	Environmental Information Processing	Signal transduction
1	map04919	Thyroid hormone signaling pathway	KEGG PATHWAY	1/91	73/6979	0.618302	0.671681	Organismal Systems	Endocrine system
1	map04218	Cellular senescence	KEGG PATHWAY	1/91	76/6979	0.633195	0.678102	Cellular Processes	Cell growth and death
1	map05164	Influenza A	KEGG PATHWAY	1/91	96/6979	0.718803	0.738362	Human Diseases	Infectious disease: viral
1	map04360	Axon guidance	KEGG PATHWAY	1/91	90/6979	0.69544	0.739517	Organismal Systems	Development and regeneration
1	map04080	Neuroactive ligand-receptor interaction	KEGG PATHWAY	1/91	95/6979	0.715036	0.739524	Environmental Information Processing	Signaling molecules and interaction
1	map04013	MAPK signaling pathway - fly	KEGG PATHWAY	1/91	94/6979	0.711219	0.740649	Environmental Information Processing	Signal transduction
1	map05130	Pathogenic Escherichia coli infection	KEGG PATHWAY	1/91	93/6979	0.707352	0.741737	Human Diseases	Infectious disease: bacterial
1	map04120	Ubiquitin mediated proteolysis	KEGG PATHWAY	1/91	92/6979	0.703433	0.742786	Genetic Information Processing	Folding, sorting and degradation
1	map05225	Hepatocellular carcinoma	KEGG PATHWAY	1/91	106/6979	0.753866	0.763985	Human Diseases	Cancer: specific types
1	map04140	Autophagy - animal	KEGG PATHWAY	1/91	105/6979	0.750564	0.765778	Cellular Processes	Transport and catabolism
2	map05016	Huntington disease	KEGG PATHWAY	2/91	212/6979	0.769489	0.774619	Human Diseases	Neurodegenerative disease
1	map05131	Shigellosis	KEGG PATHWAY	1/91	113/6979	0.775801	0.775801	Human Diseases	Infectious disease: bacterial
